# Supplementary material for: Gene expression analysis of human induced pluripotent stem cell-derived neurons carrying copy number variants of chromosome 15q11-q13.1
Source: Mol Autism. 2014 Aug 20;5:44. doi: 10.1186/2040-2392-5-44 (PMC4332023; doi:10.1186/2040-2392-5-44)
Supplement: Additional file 1: Table S1 — List of induced pluripotent stem cell (iPSC) lines used in this study, parental tissue source, and method of reprogramming used. iPSCs were generated from an Angelman syndrome (AS) individual (AS del 1–0), a normal individual (Nml 1–0), an individual with an interstitial duplication of the maternal 15q11-q13.1 allele (mat. int dup(15)-12 and mat. int dup(15)-02), an individual with an interstitial duplication of the paternal 15q11-q13.1 allele (pat. int dup(15)-04), and two individuals with an isodicentric chromosome 15 of maternal origin (Idic1-8 and IdicCB-09). The copy number of maternal or paternal 15q11-q13.1 in each cell line, the parental somatic cell source, and the reprogramming method used are indicated. [file 2040-2392-5-44-S1.xlsx]

## Sheet: Sheet1
Cell line	Copy number	Somatic Cell	Reprogramming Method
AS del 1-0	1p, 0m	fibroblast	retrovirus
Nml 1-0	1p, 1m	fibroblast	retrovirus
mat. Int dup(15)-12	1p, 2m	fibroblast	STEMCCA lentivirus
mat. Int dup(15)-02	1p, 2m	fibroblast	STEMCCA lentivirus
pat. Int dup(15)-04	2p, 1m	fibroblast	STEMCCA lentivirus
Idic1-8	1p, 3m	fibroblast	retrovirus
IdicCB-09	1p, 3m	cord blood	episomal
