# Supplementary material for: Gene expression analysis of human induced pluripotent stem cell-derived neurons carrying copy number variants of chromosome 15q11-q13.1
Source: Mol Autism. 2014 Aug 20;5:44. doi: 10.1186/2040-2392-5-44 (PMC4332023; doi:10.1186/2040-2392-5-44)
Supplement: Additional file 9: Table S3 — mRNA-Seq data from AS (AS del1-0), normal (Nml 1-0), and idic(15) (Idic1-8) induced pluripotent stem cell (iPSC)-derived neurons. The tab titled “transcriptome data in neurons” shows the averaged fragments per kilobase pair per million mapped reads (FPKM) values for mRNA-Seq performed on two biological replicates of AS del1-0, Nml1-0, and Idic1-8 iPSC-derived neurons. The “AS vs. Normal” tab shows a scatter plot comparing the Log2 transformed FPKM+1 values for AS del1-0 and Nml1-0 iPSC-derived neurons. The “Idic(15) vs. AS” tab shows a scatter plot comparing the Log2 transformed FPKM+1 values for Idic1-8 and AS del1-0 iPSC-derived neurons. The “Idic(15) vs. Normal” tab shows a scatter plot comparing the Log2 transformed FPKM+1 values for Idic1-8 and Nml1-0 iPSC-derived neurons. The “Idic(15) vs. Idic(15)” tab shows a scatter plot comparing the Log2 transformed FPKM+1 values for the two biological replicates of Idic1-8 iPSC-derived neurons. [file 2040-2392-5-44-S9.xlsx]

## Sheet: transcriptome data in neurons
GENE IDs	chromosome	start	stop	Nml 1-0 Neuron	AS del 1-0 Neuron	Idic 1-8 Neuron
uc001aak.2:NR_026822:::F379:NR_026822::Homo sapiens hypothetical protein (F379) mRNA, complete cds.	chr1	34612	36081	0	0	0
uc001aal.1:NM_001005484:Q8NH21:OR4F5_HUMAN:OR4F5:NM_001005484:NP_001005484:olfactory receptor, family 4, subfamily F,	chr1	69091	70008	0	0	0
uc001aam.3:DQ595736:::DQ595736:::Homo sapiens cDNA FLJ52615 complete cds.	chr1	137838	139228	0	0.41045	0.0408105
uc001aaq.1:DQ597235:::DQ597235:::DQ597235	chr1	321084	321114	0	0	0
uc001aar.1:DQ599768:::DQ599768:::DQ599768	chr1	321146	321223	0	0	0
uc001aax.1:BC036251:::BC036251:::Homo sapiens cDNA clone IMAGE:5268125.	chr1	420206	421839	0	0	0
uc001aaz.2:BC018860:::BC018860:::Homo sapiens, clone IMAGE:3141568, mRNA.	chr1	566461	568045	200.131	275.358	467.105
uc001aba.1:X64709:::X64709:::full-length cDNA clone CS0DB006YM21 of Neuroblastoma Cot 10-normalized of Homo sapiens (human).	chr1	568148	568842	12.2668	19.5245	218.778
uc001abb.2:M37726:::M37726:::M37726	chr1	568844	568912	0	0	0
uc001abc.2:CR615613:::CR615613:::full-length cDNA clone CS0DL012YI10 of B cells (Ramos cell line) Cot 25-normalized of Homo sapiens (human).	chr1	569326	570349	46.2634	89.5571	28.8286
uc001abi.1:DQ575788:::DQ575788:::DQ575788	chr1	668402	668479	0	0	0
uc001abj.2:DQ599872:::DQ599872:::DQ599872	chr1	668511	668541	0	0	0
uc001abl.2:DQ599872:::DQ599872:::DQ599872	chr1	671917	671947	0	0	0
uc001abm.2:AK310751:::AK310751:::Homo sapiens cDNA FLJ61476 complete cds.	chr1	674240	679736	0	0	0
uc001abo.2:BC006361:::BC006361:::Homo sapiens cDNA clone IMAGE:4129277, partial cds.	chr1	700236	714006	0	0.1083	0.17344
uc001abr.1:NR_015368:::LOC643837:NR_015368::Homo sapiens cDNA: FLJ23220 fis, clone ADSU01957.	chr1	763063	789740	5.88854	3.12018	13.7486
uc001abs.2:AK091100:::AK091100:::Homo sapiens cDNA FLJ33781 fis, clone BRSSN2007338.	chr1	791897	794579	2.47479	2.92495	2.54208
uc001abt.3:NR_027055:::FAM41C:NR_027055::Homo sapiens family with sequence similarity 41, member C, mRNA (cDNA clone IMAGE:5201580), partial cds.	chr1	803452	812182	0	0	0
uc001abu.1:AK056486:::AK056486:::Homo sapiens cDNA FLJ31924 fis, clone NT2RP7005468.	chr1	846814	850328	4.31498	4.64032	2.12205
uc001abw.1:NM_152486:Q96NU1:SAM11_HUMAN:SAMD11:NM_152486:NP_689699:sterile alpha motif domain containing 11	chr1	860529	879961	0.94812	6.06631	0.711245
uc001abz.3:NM_015658:B4DY21:B4DY21_HUMAN:NOC2L:NM_015658:NP_056473:nucleolar complex associated 2 homolog	chr1	879583	894679	13.0428	11.1517	12.058
uc001aca.1:NM_198317:Q6TDP4:KLH17_HUMAN:KLHL17:NM_198317:NP_938073:kelch-like 17	chr1	895966	901095	7.30586	3.72747	2.90846
uc001acd.2:NM_032129:Q494U1-2:Q494U1-2:PLEKHN1:NM_032129:NP_115505:pleckstrin homology domain containing, family N	chr1	901876	910482	0.301898	0.178997	0
uc001ach.2:NR_027693:Q5SV97:CA170_HUMAN:C1orf170:NR_027693::RecName: Full=Uncharacterized protein C1orf170;	chr1	910578	917473	0	0.248417	0
uc001aci.2:NM_021170:Q9HCC6:HES4_HUMAN:HES4:NM_021170:NP_066993:hairy and enhancer of split 4 isoform 2	chr1	934341	935552	29.5431	14.7968	8.69052
uc001acj.3:NM_005101:P05161:UCRP_HUMAN:ISG15:NM_005101:NP_005092:ISG15 ubiquitin-like modifier precursor	chr1	948846	949915	3.26944	6.10456	6.02535
uc001ack.1:NM_198576:O00468:AGRIN_HUMAN:AGRN:NM_198576:NP_940978:agrin precursor	chr1	955502	991492	33.5148	23.8856	19.2518
uc001acl.1:BC033949:::BC033949:::Homo sapiens cDNA clone IMAGE:5286066.	chr1	995116	1001833	0.891603	2.19777	0.287394
uc001acu.2:NM_017891:Q96HA4-4:Q96HA4-4:C1orf159:NM_017891:NP_060361:hypothetical protein LOC54991	chr1	1017197	1051736	8.53868	5.40337	6.37577
uc001acv.2:BC028014:::BC028014:::Homo sapiens cDNA clone IMAGE:5216367.	chr1	1072396	1079432	0.267867	0.088262	0
uc001acw.2:DM119469:::DM119469:::DM119469	chr1	1102483	1102578	0	0	0
uc001acx.1:AK128833:Q6ZQQ1:Q6ZQQ1_HUMAN:AK128833:::SubName: Full=cDNA FLJ46328 fis, clone TESTI4044291;	chr1	1108435	1114935	0	0.174991	0
uc001acy.2:NM_001130045:Q6ZVT0:TTL10_HUMAN:TTLL10:NM_001130045:NP_001123517:tubulin tyrosine ligase-like family, member 10	chr1	1109285	1133313	0	0.194054	0
uc001adc.2:NM_004195:Q5U0I4:Q5U0I4_HUMAN:TNFRSF18:NM_004195:NP_004186:tumor necrosis factor receptor superfamily,	chr1	1138888	1142089	0	0	0
uc001ade.2:NM_003327:P43489:TNR4_HUMAN:TNFRSF4:NM_003327:NP_003318:tumor necrosis factor receptor superfamily,	chr1	1146706	1149512	0	0	0
uc001adh.3:NM_016176:Q9BRK5:CAB45_HUMAN:SDF4:NM_016176:NP_057260:stromal cell derived factor 4 isoform 2	chr1	1152288	1167447	58.7736	51.6779	53.9295
uc001adk.2:NM_080605:Q96L58:B3GT6_HUMAN:B3GALT6:NM_080605:NP_542172:beta-1,3-galactosyltransferase 6	chr1	1167628	1170418	6.10263	5.57234	4.20466
uc001adl.1:NM_001014980:Q5T7M4:F132A_HUMAN:FAM132A:NM_001014980:NP_001014980:family with sequence similarity 132, member A	chr1	1177832	1182102	0.835663	0.0458917	0.133988
uc001ado.2:NM_194315:Q8N2K1:UB2J2_HUMAN:UBE2J2:NM_194315:NP_919296:ubiquitin conjugating enzyme E2, J2 isoform 1	chr1	1189293	1209234	8.83013	6.34672	8.22857
uc001adw.2:NM_001130413:P51172-2:P51172-2:SCNN1D:NM_001130413:NP_001123885:sodium channel, nonvoltage-gated 1, delta	chr1	1215815	1227409	1.31165	0.591517	0.81574
uc001aeb.2:NM_030649:Q96P50:ACAP3_HUMAN:ACAP3:NM_030649:NP_085152:ArfGAP with coiled-coil, ankyrin repeat and PH	chr1	1227763	1244989	22.2481	16.7942	10.5151
uc001aed.2:NM_153339:Q8N0Z8:PUSL1_HUMAN:PUSL1:NM_153339:NP_699170:pseudouridylate synthase-like 1	chr1	1243993	1247056	2.5055	2.38507	5.26329
uc001aee.1:NM_017871:Q5TA45:INT11_HUMAN:CPSF3L:NM_017871:NP_060341:cleavage and polyadenylation specific factor	chr1	1246964	1260046	25.6045	15.9858	17.9758
uc001aeo.2:NM_001029885:Q5TA50:GLTD1_HUMAN:GLTPD1:NM_001029885:NP_001025056:glycolipid transfer protein domain containing 1	chr1	1260142	1264275	6.45097	6.18156	4.58622
uc001aer.3:NM_004421:O14640-2:O14640-2:DVL1:NM_004421:NP_004412:dishevelled 1	chr1	1270658	1284492	12.6854	7.41831	8.76113
uc001aew.2:NM_032348:Q9BRK3:MXRA8_HUMAN:MXRA8:NM_032348:NP_115724:matrix-remodelling associated 8 precursor	chr1	1288071	1297157	12.1275	21.2726	19.0657
uc001afi.2:NM_030937:B1B152:B1B152_HUMAN:CCNL2:NM_030937:NP_112199:cyclin L2 isoform A	chr1	1321090	1334718	18.966	13.0186	14.421
uc001afm.2:NR_015434:B4DNA4:B4DNA4_HUMAN:hCG_20425:NR_015434::SubName: Full=cDNA FLJ53815; SubName: Full=HCG20425, isoform CRA_a;	chr1	1334909	1338075	8.55428	3.76873	8.75701
uc001afo.3:NM_017971:B2RE41:B2RE41_HUMAN:MRPL20:NM_017971:NP_060441:mitochondrial ribosomal protein L20 precursor	chr1	1337276	1342693	11.4521	13.9177	8.4093
uc001afs.2:NM_022834:Q6PCB0:VWA1_HUMAN:VWA1:NM_022834:NP_073745:von Willebrand factor A domain containing 1	chr1	1370908	1376145	4.43111	4.71176	2.36287
uc001aft.2:NM_001039211:Q5T2N8:ATD3C_HUMAN:ATAD3C:NM_001039211:NP_001034300:ATPase family, AAA domain containing 3C	chr1	1385068	1405538	0.48608	0.0123202	0.0397301
uc001afv.2:NM_031921:Q96T67:Q96T67_HUMAN:ATAD3B:NM_031921:NP_114127:AAA-ATPase TOB3	chr1	1407163	1431581	2.99922	3.0183	3.89437
uc001afz.1:NM_018188:Q96T67:Q96T67_HUMAN:ATAD3A:NM_018188:NP_060658:ATPase family, AAA domain containing 3A	chr1	1447554	1470064	4.72325	2.73833	4.35417
uc001agd.2:NM_014188:Q9NP77:SSU72_HUMAN:SSU72:NM_014188:NP_054907:Ssu72 RNA polymerase II CTD phosphatase homolog	chr1	1477053	1510262	16.9026	18.0549	26.5171
uc001agf.1:AK094692:::AK094692:::Homo sapiens cDNA FLJ37373 fis, clone BRAMY2024849.	chr1	1535818	1543166	1.51451	0.544394	0.319813
uc001agg.2:NM_080875:Q96AX9:MIB2_HUMAN:MIB2:NM_080875:NP_543151:mindbomb homolog 2	chr1	1550883	1565984	7.01424	3.84114	4.51939
uc001agp.2:NM_006983:O75900:MMP23_HUMAN:MMP23B:NM_006983:NP_008914:matrix metalloproteinase 23B precursor	chr1	1567559	1570029	0.113809	0	0
uc001agv.1:NM_033486:P21127-2:P21127-2:CDC2L1:NM_033486:NP_277021:cell division cycle 2-like 1 (PITSLRE proteins)	chr1	1571099	1655791	10.3073	17.8476	7.14692
uc001ahc.1:BC104661:::CDC2L1:::Homo sapiens cell division cycle 2-like 1 (PITSLRE proteins), mRNA (cDNA clone IMAGE:4121554), partial cds.	chr1	1586822	1590469	0.43072	0.283843	0
uc001ahg.3:NM_001110781:Q5CZA4:S35E2_HUMAN:LOC728661:NM_001110781:NP_001104251:similar to solute carrier family 35, member E2	chr1	1590989	1677431	11.0017	10.2407	11.8718
uc001ahi.1:NR_002946:::MMP21/22B:NR_002946::Homo sapiens metalloprotease mmp21/22B (MMP21/22B) mRNA, partial cds.	chr1	1631378	1633247	0	0	0
uc001ahx.1:AK097814:::AK097814:::Homo sapiens cDNA FLJ40495 fis, clone TESTI2044754.	chr1	1656053	1663343	0.875418	1.31856	0
uc001aia.1:AK309762:::AK309762:::Homo sapiens cDNA FLJ34996 fis, clone OCBBF2011536.	chr1	1658824	1662665	5.03501	4.42955	10.3527
uc001aic.2:NM_023018:A8K296:A8K296_HUMAN:NADK:NM_023018:NP_075394:NAD kinase	chr1	1682677	1711508	1.61275	3.51148	5.92603
uc001aif.2:NM_002074:B3KMH5:B3KMH5_HUMAN:GNB1:NM_002074:NP_002065:guanine nucleotide-binding protein, beta-1	chr1	1716729	1822495	116.715	117.985	208.017
uc001aig.1:CR606168:::CR606168:::full-length cDNA clone CS0DJ011YN13 of T cells (Jurkat cell line) Cot 10-normalized of Homo sapiens (human).	chr1	1822909	1824112	0	0.25811	0.675714
uc001aih.1:NM_138705:Q8TD86:CALL6_HUMAN:CALML6:NM_138705:NP_619650:calmodulin-like 6	chr1	1846265	1848733	0	0	0
uc001aij.2:NM_178545:Q8NDY8:TMM52_HUMAN:TMEM52:NM_178545:NP_848640:transmembrane protein 52 precursor	chr1	1849028	1850740	1.47198	1.98172	1.23043
uc001aik.2:BC114926:Q69YW0:CA222_HUMAN:C1orf222:::RecName: Full=Uncharacterized protein C1orf222;	chr1	1853396	1859368	0	0.337726	0
uc001aim.1:NM_001080484:Q9C0B2:K1751_HUMAN:KIAA1751:NM_001080484:NP_001073953:hypothetical protein LOC85452	chr1	1884751	1935276	0.391087	0.102928	0.204703
uc001aio.1:AK054708:::AK054708:::Homo sapiens cDNA FLJ30146 fis, clone BRACE2000256.	chr1	1944651	1946969	0	0	0
uc001aip.2:NM_000815:O14764:GBRD_HUMAN:GABRD:NM_000815:NP_000806:gamma-aminobutyric acid (GABA) A receptor, delta	chr1	1950767	1962192	1.1993	1.01262	0.460488
uc001aiq.2:NM_002744:Q05513:KPCZ_HUMAN:PRKCZ:NM_002744:NP_002735:protein kinase C, zeta isoform 1	chr1	1981908	2116832	12.4213	16.499	22.502
uc001aiu.1:AX747530:::AX747530:::Homo sapiens cDNA FLJ35090 fis, clone PLACE6005691.	chr1	2112574	2114663	7.20066	5.63349	0.0255836
uc001aix.1:AK127994:Q6ZRT9:Q6ZRT9_HUMAN:FP7162:::SubName: Full=cDNA FLJ46112 fis, clone TESTI2035962;	chr1	2115916	2139172	8.62088	1.88778	0.12097
uc001aiy.2:NM_182533:Q6NZ36-3:Q6NZ36-3:C1orf86:NM_182533:NP_872339:hypothetical protein LOC199990 isoform 2	chr1	2120988	2126214	0.0036572	9.77598	0.673642
uc001aiz.1:BC018779:Q8N9S5:Q8N9S5_HUMAN:BC018779:::SubName: Full=cDNA FLJ36608 fis, clone TRACH2015824;	chr1	2121236	2123179	1.85655	0	0
uc001aja.3:NM_003036:P12755:SKI_HUMAN:SKI:NM_003036:NP_003027:v-ski sarcoma viral oncogene homolog	chr1	2160133	2241651	12.745	11.9901	10.7636
uc001ajb.1:NM_024848:Q5T089:MORN1_HUMAN:MORN1:NM_024848:NP_079124:MORN repeat containing 1	chr1	2252695	2322993	0.695417	1.32711	0.668324
uc001ajc.3:NR_024489:::LOC100129534:NR_024489::Homo sapiens ribosomal protein S10, mRNA (cDNA clone IMAGE:3631531), **** WARNING: chimeric clone ****.	chr1	2281852	2284100	0.385119	0.465286	0.389709
uc001aje.1:NM_007033:Q5T094:Q5T094_HUMAN:RER1:NM_007033:NP_008964:RER1 retention in endoplasmic reticulum 1	chr1	2323213	2336874	5.50643	9.42541	6.08239
uc001ajh.2:NM_002617:B3KWD8:B3KWD8_HUMAN:PEX10:NM_002617:NP_002608:peroxisome biogenesis factor 10 isoform 2	chr1	2336242	2344010	6.43946	3.43318	8.19167
uc001aji.1:NM_014638:O75038:PLCH2_HUMAN:PLCH2:NM_014638:NP_055453:phospholipase C, eta 2	chr1	2407753	2436969	3.56271	2.20226	2.54606
uc001ajm.1:NM_018216:B9DI84:B9DI84_HUMAN:PANK4:NM_018216:NP_060686:pantothenate kinase 4	chr1	2439974	2458035	3.01198	1.74848	4.91186
uc001ajn.2:NM_001010926:B9DI85:B9DI85_HUMAN:HES5:NM_001010926:NP_001010926:hairy and enhancer of split 5	chr1	2460184	2461684	2.54306	0.837936	2.84379
uc001ajo.2:AK021767:::LOC115110:::Homo sapiens cDNA FLJ11705 fis, clone HEMBA1005083.	chr1	2481358	2484284	0	0	0
uc001ajr.2:NM_003820:B9DI89:B9DI89_HUMAN:TNFRSF14:NM_003820:NP_003811:tumor necrosis factor receptor superfamily,	chr1	2487804	2492974	0.450673	0.0853569	9.2146e-05
uc001ajt.1:AB208808:::TNFRSF14:::Homo sapiens mRNA for TNFRSF14 protein variant protein.	chr1	2487804	2495188	0.0328238	0.0639602	0.0989215
uc001aju.1:NM_152371:B9DI92:B9DI92_HUMAN:C1orf93:NM_152371:NP_689584:hypothetical protein LOC127281	chr1	2518248	2522902	17.5385	27.6097	8.53888
uc001ajx.1:AK094901:::C1orf93:::Homo sapiens unknown protein mRNA, complete cds.	chr1	2518516	2522902	0.00442332	0.0220574	0.0119
uc001ajy.2:NM_033467:B9DI79:B9DI79_HUMAN:MMEL1:NM_033467:NP_258428:membrane metallo-endopeptidase-like 1	chr1	2522080	2564481	1.05146	0.560164	3.55954
uc001ajz.2:NM_080431:B1AN52:B1AN52_HUMAN:ACTRT2:NM_080431:NP_536356:actin-related protein M2	chr1	2938045	2939465	0	0	0
uc001aka.2:AK124865:::DKFZp761G0122:::Homo sapiens cDNA FLJ42875 fis, clone BRHIP2029176.	chr1	2976182	2980350	1.23381	1.19822	0.614454
uc001akd.2:NM_022114:Q9HAZ2-3:Q9HAZ2-3:PRDM16:NM_022114:NP_071397:PR domain containing 16 isoform 1	chr1	2985743	3355183	7.76157	6.09814	4.82398
uc001akg.3:NM_014448:Q5VV41:ARHGG_HUMAN:ARHGEF16:NM_014448:NP_055263:Rho guanine exchange factor 16	chr1	3371146	3397675	0.249551	0.30056	0.169812
uc001akl.2:NM_001409:O75095:MEGF6_HUMAN:MEGF6:NM_001409:NP_001400:EGF-like-domain, multiple 3 precursor	chr1	3404512	3528059	1.20835	0.668478	1.25808
uc001akm.2:NM_182752:Q5T0D9:TPRGL_HUMAN:TPRG1L:NM_182752:NP_877429:tumor protein p63 regulated 1-like	chr1	3541555	3546692	2.50073	2.11897	5.23114
uc001ako.2:NM_017818:Q9P2S5:WDR8_HUMAN:WDR8:NM_017818:NP_060288:WD repeat domain 8	chr1	3547331	3566671	1.76802	1.19235	2.72847
uc001akp.2:NM_005427:O15350:P73_HUMAN:TP73:NM_005427:NP_005418:tumor protein p73 isoform a	chr1	3569128	3650467	1.41439	0.991216	1.36185
uc001akv.2:NM_152492:Q2M243:CCD27_HUMAN:CCDC27:NM_152492:NP_689705:coiled-coil domain containing 27	chr1	3668964	3688209	0	0.0218693	0
uc001akw.3:NM_001163724:B2RUZ4:YA047_HUMAN:LOC388588:NM_001163724:NP_001157196:hypothetical protein LOC388588	chr1	3689351	3692545	0	0.523418	0
uc001akx.1:NM_020710:Q8N1G4:LRC47_HUMAN:LRRC47:NM_020710:NP_065761:leucine rich repeat containing 47	chr1	3696783	3713068	18.9627	13.0889	19.7306
uc001aky.2:NM_014704:O60308:K0562_HUMAN:KIAA0562:NM_014704:NP_055519:glycine-, glutamate-,	chr1	3728644	3773797	2.02458	2.11417	4.45695
uc001alc.2:NM_004402:Q5SR22:Q5SR22_HUMAN:DFFB:NM_004402:NP_004393:DNA fragmentation factor, 40 kD, beta	chr1	3773844	3801992	1.78162	2.00756	1.0087
uc001alf.2:NM_207356:Q8IYL3:CA174_HUMAN:C1orf174:NM_207356:NP_997239:hypothetical protein LOC339448	chr1	3805702	3816857	0.600898	0.773844	1.33262
uc001alg.2:NR_024455:::LOC100133612:NR_024455::Homo sapiens cDNA FLJ26663 fis, clone MPG02628.	chr1	3816967	3833877	0	0	0
uc001ali.1:AK124708:::AK124708:::Homo sapiens cDNA FLJ42718 fis, clone BRAMY3010411.	chr1	4000676	4015322	0.0445068	0	0
uc001alj.2:NR_027088:::LOC284661:NR_027088::Homo sapiens cDNA FLJ36179 fis, clone TESTI2026589.	chr1	4472110	4484744	0	0	0
uc001aln.2:NM_018836:Q9UKB5:AJAP1_HUMAN:AJAP1:NM_018836:NP_061324:adherens junction associated protein 1	chr1	4715104	4843850	0.150727	1.27275	2.29167
uc001alo.3:BC037321:::BC037321:::Homo sapiens clone 23927 mRNA sequence.	chr1	4847557	4852182	0.187188	0.616784	2.21584
uc001alp.1:AK125078:::AK125078:::Homo sapiens cDNA FLJ43088 fis, clone BRTHA3025826.	chr1	5621768	5728315	0	0	0
uc001alq.1:NM_015102:O75161:NPHP4_HUMAN:NPHP4:NM_015102:NP_055917:nephroretinin	chr1	5922869	6052531	2.86795	0.740188	2.66547
uc001alv.1:NM_003636:A8K1A4:A8K1A4_HUMAN:KCNAB2:NM_003636:NP_003627:potassium voltage-gated channel, shaker-related	chr1	6052765	6160523	9.53061	5.80205	6.8542
uc001amb.1:NM_015557:Q8TDI0:CHD5_HUMAN:CHD5:NM_015557:NP_056372:chromodomain helicase DNA binding protein 5	chr1	6161852	6240183	7.14987	5.97827	5.90293
uc001amd.2:NM_000983:P35268:RL22_HUMAN:RPL22:NM_000983:NP_000974:ribosomal protein L22 proprotein	chr1	6245080	6259679	23.0019	21.1938	24.9595
uc001amg.2:NM_207396:Q6ZRF8:RN207_HUMAN:RNF207:NM_207396:NP_997279:ring finger protein 207	chr1	6266188	6281351	0.285955	0.590771	0.30742
uc001amk.2:NM_012405:Q6FHT0:Q6FHT0_HUMAN:ICMT:NM_012405:NP_036537:isoprenylcysteine carboxyl methyltransferase	chr1	6281254	6296044	2.33432	5.47252	6.33946
uc001amm.2:BC030279:::C1orf211:::Homo sapiens chromosome 1 open reading frame 211, mRNA (cDNA clone MGC:40168 IMAGE:5141008), complete cds.	chr1	6297870	6299490	0	0.038096	0
uc001amo.1:CR613469:::GPR153:NM_207370:NP_997253:G protein-coupled receptor 153	chr1	6307413	6310123	17.3412	15.9118	7.61529
uc001amp.1:NM_207370:Q6NV75:GP153_HUMAN:GPR153:NM_207370:NP_997253:G protein-coupled receptor 153	chr1	6308855	6321035	6.26649	5.70859	8.3099
uc001ams.2:NM_181864:A8K232:A8K232_HUMAN:ACOT7:NM_181864:NP_863654:acyl-CoA thioesterase 7 isoform hBACHb	chr1	6324332	6453826	64.8895	83.0678	79.0151
uc001amx.2:NM_019089:A2RTZ9:A2RTZ9_HUMAN:HES2:NM_019089:NP_061962:hairy and enhancer of split homolog 2	chr1	6475294	6479979	0	0.0558157	0.0513325
uc001amy.2:NM_031475:O95559:O95559_HUMAN:ESPN:NM_031475:NP_113663:espin	chr1	6484847	6521003	1.09454	0.251928	0.233523
uc001ane.2:NM_003790:Q17RU4:Q17RU4_HUMAN:TNFRSF25:NM_003790:NP_003781:tumor necrosis factor receptor superfamily,	chr1	6521220	6526255	2.94199	2.026	1.87438
uc001ano.1:NM_001042663:O94827:PKHG5_HUMAN:PLEKHG5:NM_001042663:NP_001036128:pleckstrin homology domain containing family G	chr1	6526151	6580069	56.3362	33.3442	17.7255
uc001ans.2:NM_024654:Q5SY16:NOL9_HUMAN:NOL9:NM_024654:NP_078930:nucleolar protein 9	chr1	6585209	6614581	1.92747	4.21877	5.65282
uc001ant.2:NM_138697:Q7RTX1:TS1R1_HUMAN:TAS1R1:NM_138697:NP_619642:sweet taste receptor T1r isoform b	chr1	6615433	6639816	0.0579437	0	0
uc001anx.2:NM_005341:P10074:ZBT48_HUMAN:ZBTB48:NM_005341:NP_005332:zinc finger and BTB domain containing 48	chr1	6640055	6649339	4.89547	3.24021	3.89645
uc001aoa.2:NM_014851:Q9UJP4:KLH21_HUMAN:KLHL21:NM_014851:NP_055666:kelch-like 21	chr1	6650778	6662929	2.28701	2.80562	2.62655
uc001aob.3:NM_153812:Q59FB6:Q59FB6_HUMAN:PHF13:NM_153812:NP_722519:PHD finger protein 13	chr1	6673755	6684092	3.06751	2.78602	4.21755
uc001aoe.1:NM_138350:Q8WTV1-4:Q8WTV1-4:THAP3:NM_138350:NP_612359:THAP domain containing, apoptosis associated	chr1	6684924	6695645	4.15124	4.94953	5.19878
uc001aof.2:NM_018198:Q9NVH1:DJC11_HUMAN:DNAJC11:NM_018198:NP_060668:DnaJ (Hsp40) homolog, subfamily C, member 11	chr1	6694227	6761966	5.71375	7.6301	9.81852
uc001aoi.2:NM_015215:Q9Y6Y1:CMTA1_HUMAN:CAMTA1:NM_015215:NP_056030:calmodulin-binding transcription activator 1	chr1	6845383	7829763	10.0585	6.14605	21.9783
uc001aol.2:NM_004781:P23763-2:P23763-2:VAMP3:NM_004781:NP_004772:vesicle-associated membrane protein 3	chr1	7831328	7841491	5.56477	7.24805	11.3969
uc001aoo.2:NM_016831:A2I2N5:A2I2N5_HUMAN:PER3:NM_016831:NP_058515:period 3	chr1	7844379	7905236	1.67391	0.986736	2.12675
uc001aos.2:NM_021995:O95399-2:O95399-2:UTS2:NM_021995:NP_068835:urotensin 2 isoform a preproprotein	chr1	7903143	7973294	0	0.146972	0
uc001aot.2:NM_001561:Q07011:TNR9_HUMAN:TNFRSF9:NM_001561:NP_001552:tumor necrosis factor receptor superfamily,	chr1	7979907	8000887	0	0.151494	0
uc001aox.3:NM_007262:B2R4Z1:B2R4Z1_HUMAN:PARK7:NM_007262:NP_009193:Parkinson disease protein 7	chr1	8021713	8045341	19.4288	20.7041	24.9263
uc001aoz.2:NM_018948:B2RDX9:B2RDX9_HUMAN:ERRFI1:NM_018948:NP_061821:mitogen-inducible gene 6 protein	chr1	8071779	8086393	2.80391	2.64687	10.6869
uc001apb.2:NM_001080397:Q9Y2W3:S45A1_HUMAN:SLC45A1:NM_001080397:NP_001073866:DNB5	chr1	8384389	8404226	4.04294	3.46952	2.87962
uc001apf.2:NM_001042681:Q9P2R6:RERE_HUMAN:RERE:NM_001042681:NP_001036146:atrophin-1 like protein isoform a	chr1	8412465	8877699	46.1767	36.3647	26.9944
uc001apg.1:BC113958:::BC113958:::Homo sapiens hypothetical LOC54744, mRNA (cDNA clone IMAGE:4607730), with apparent retained intron.	chr1	8440652	8441235	0	0	0
uc001apj.1:NM_001428:P06733:ENOA_HUMAN:ENO1:NM_001428:NP_001419:enolase 1	chr1	8921062	8938780	136.691	106.894	181.863
uc001apm.2:NM_001215:B4DUH8:B4DUH8_HUMAN:CA6:NM_001215:NP_001206:carbonic anhydrase VI precursor	chr1	9005921	9035146	0	0	0
uc001apo.2:NM_003039:P22732:GTR5_HUMAN:SLC2A5:NM_003039:NP_003030:solute carrier family 2 (facilitated	chr1	9097006	9148510	0.264248	0.184556	0
uc001apq.1:NM_024980:Q5UAW9:GP157_HUMAN:GPR157:NM_024980:NP_079256:G protein-coupled receptor 157	chr1	9164475	9189229	0.135691	0.429156	1.03916
uc001aps.2:AK022194:::AK022194:::Homo sapiens cDNA FLJ12132 fis, clone MAMMA1000277.	chr1	9186960	9189356	0	0	0.00962175
uc001apt.2:NM_004285:O95479:G6PE_HUMAN:H6PD:NM_004285:NP_004276:hexose-6-phosphate dehydrogenase precursor	chr1	9294862	9331392	6.23842	6.16144	7.38076
uc001apw.2:NM_032315:Q9BSK2:S2533_HUMAN:SLC25A33:NM_032315:NP_115691:mitochondrial carrier protein MGC4399	chr1	9599527	9642830	0	0.607925	1.30274
uc001apz.2:NM_001130924:Q5SNT1:Q5SNT1_HUMAN:TMEM201:NM_001130924:NP_001124396:transmembrane protein 201 isoform 1	chr1	9648976	9674935	7.39303	5.29485	5.24902
uc001aqb.3:NM_005026:O00329:PK3CD_HUMAN:PIK3CD:NM_005026:NP_005017:catalytic phosphatidylinositol 3-kinase delta	chr1	9711789	9789171	1.3408	0.479956	1.63681
uc001aqc.3:NR_027045:Q5SR53:CA200_HUMAN:C1orf200:NR_027045::RecName: Full=Putative uncharacterized protein C1orf200;	chr1	9712668	9714644	0	0	0
uc001aqd.2:CR604408:::CR604408:::Homo sapiens, clone IMAGE:5190399, mRNA.	chr1	9732485	9747627	0.455177	2.84963	0.159221
uc001aqh.2:NM_001009566:O94985:CSTN1_HUMAN:CLSTN1:NM_001009566:NP_001009566:calsyntenin 1 isoform 1	chr1	9789079	9884550	95.7067	96.3046	63.1364
uc001aql.1:NM_001012329:Q5T4V2:Q5T4V2_HUMAN:CTNNBIP1:NM_001012329:NP_001012329:catenin, beta interacting protein 1	chr1	9908333	9970316	6.22407	8.74835	10.5347
uc001aqm.2:NM_032368:B2R6F0:B2R6F0_HUMAN:LZIC:NM_032368:NP_115744:leucine zipper and CTNNBIP1 domain containing	chr1	9989777	10003427	3.82978	4.80487	15.1593
uc001aqp.2:NM_022787:B1AN63:B1AN63_HUMAN:NMNAT1:NM_022787:NP_073624:nicotinamide mononucleotide adenylyltransferase	chr1	10003485	10045555	0.572584	0.666619	1.44168
uc001aqq.2:NM_052960:B2R517:B2R517_HUMAN:RBP7:NM_052960:NP_443192:retinol binding protein 7, cellular	chr1	10057254	10076077	0	0.848488	0
uc001aqs.3:NM_001105562:O95155:UBE4B_HUMAN:UBE4B:NM_001105562:NP_001099032:ubiquitination factor E4B isoform 1	chr1	10093015	10241294	8.91496	6.66205	24.8533
uc001aqw.3:NM_015074:Q4VXC5:Q4VXC5_HUMAN:KIF1B:NM_015074:NP_055889:kinesin family member 1B isoform b	chr1	10270763	10441659	20.2099	19.413	41.623
uc001arc.2:NM_002631:A9Z1X1:A9Z1X1_HUMAN:PGD:NM_002631:NP_002622:phosphogluconate dehydrogenase	chr1	10459084	10480200	64.1802	53.3617	91.0221
uc001arg.2:AF516753:::Cort:::Homo sapiens mRNA for prepro cortistatin like peptide, complete cds.	chr1	10490158	10512208	0.218463	0.0453165	1.38278
uc001ari.2:NM_001302:Q8IUV6:Q8IUV6_HUMAN:CORT:NM_001302:NP_001293:cortistatin preproprotein	chr1	10490158	10512208	2.21335	3.09279	1.62583
uc001arj.2:NM_004401:Q5T6G6:Q5T6G6_HUMAN:DFFA:NM_004401:NP_004392:DNA fragmentation factor, 45kDa, alpha	chr1	10520604	10532613	3.59535	5.65761	8.29471
uc001arn.2:NM_004565:O75381:PEX14_HUMAN:PEX14:NM_004565:NP_004556:peroxisomal biogenesis factor 14	chr1	10535002	10690813	9.97071	8.22834	7.55233
uc001aro.2:NM_001079843:Q86V15:CASZ1_HUMAN:CASZ1:NM_001079843:NP_001073312:castor homolog 1, zinc finger isoform a	chr1	10696667	10856707	2.00407	0.884713	1.80923
uc001arr.1:NM_173507:Q8N9H9:CA127_HUMAN:C1orf127:NM_173507:NP_775778:hypothetical protein LOC148345	chr1	11006532	11024258	0	0	0
uc001art.2:NM_007375:A4GUK5:A4GUK5_HUMAN:TARDBP:NM_007375:NP_031401:TAR DNA binding protein	chr1	11072678	11085548	14.5262	13.0754	21.9966
uc001aru.2:NM_006610:O00187:MASP2_HUMAN:MASP2:NM_006610:NP_006601:mannan-binding lectin serine protease 2 isoform	chr1	11086580	11107285	4.66598	3.40571	0
uc001arz.1:NM_003132:B1AKP9:B1AKP9_HUMAN:SRM:NM_003132:NP_003123:spermidine synthase	chr1	11114648	11120091	50.8945	53.1195	38.9693
uc001asa.2:NM_001001998:B1AKQ0:B1AKQ0_HUMAN:EXOSC10:NM_001001998:NP_001001998:exosome component 10 isoform 1	chr1	11126677	11159938	11.2483	13.1931	17.5475
uc001asd.2:NM_004958:P42345:FRAP_HUMAN:MTOR:NM_004958:NP_004949:FK506 binding protein 12-rapamycin associated	chr1	11166588	11322608	8.86668	7.32681	8.68515
uc001ase.2:NM_021146:B2R9B2:B2R9B2_HUMAN:ANGPTL7:NM_021146:NP_066969:angiopoietin-like 7 precursor	chr1	11249397	11256037	0.451514	0	0
uc001asg.2:NM_013319:B3KQG3:B3KQG3_HUMAN:UBIAD1:NM_013319:NP_037451:UbiA prenyltransferase domain containing 1	chr1	11333254	11348490	3.91044	4.43811	3.65871
uc001ash.3:NM_020780:Q9P2K9:PTHD2_HUMAN:PTCHD2:NM_020780:NP_065831:patched domain containing 2	chr1	11539294	11597639	3.71643	3.9889	4.68568
uc001asj.2:NM_012168:B2R7K7:B2R7K7_HUMAN:FBXO2:NM_012168:NP_036300:F-box only protein 2	chr1	11708449	11714739	2.06936	0.715225	3.42289
uc001asm.2:NM_033182:B7Z743:B7Z743_HUMAN:FBXO44:NM_033182:NP_149438:F-box protein 44 isoform 1	chr1	11714431	11723383	9.81163	9.33877	6.14098
uc001aso.2:NM_018438:B2RC88:B2RC88_HUMAN:FBXO6:NM_018438:NP_060908:F-box only protein 6	chr1	11724149	11734407	0.559629	0.399528	0.403131
uc001asr.1:NM_198545:Q8NBI3:DRAXI_HUMAN:C1orf187:NM_198545:NP_940947:chromosome 1 open reading frame 187 precursor	chr1	11751780	11780336	22.7057	8.90273	32.866
uc001ass.1:AK125437:::AK125437:::Homo sapiens cDNA PSEC0258 fis, clone NT2RP3003731.	chr1	11782186	11785914	11.2631	7.19278	18.6227
uc001asv.2:NM_020350:Q6RW13:ATRAP_HUMAN:AGTRAP:NM_020350:NP_065083:angiotensin II receptor-associated protein	chr1	11796141	11810827	7.11086	8.77084	10.1534
uc001asy.1:BC128092:::C1orf167:::Homo sapiens chromosome 1 open reading frame 167, mRNA (cDNA clone IMAGE:40108751), partial cds.	chr1	11824461	11826573	0	0	0
uc001asz.2:AL834308:Q5SNV9:CA167_HUMAN:C1orf167:::RecName: Full=Uncharacterized protein C1orf167;	chr1	11832138	11849641	0	0	0
uc001atc.1:NM_005957:Q5SNW9:Q5SNW9_HUMAN:MTHFR:NM_005957:NP_005948:5,10-methylenetetrahydrofolate reductase	chr1	11845786	11866115	7.17813	4.01259	9.83128
uc001ate.3:NM_001286:A8K1T4:A8K1T4_HUMAN:CLCN6:NM_001286:NP_001277:chloride channel 6 isoform ClC-6a	chr1	11866206	11907674	11.6455	9.29033	10.9885
uc001ati.2:NM_006172:Q5JZE1:Q5JZE1_HUMAN:NPPA:NM_006172:NP_006163:natriuretic peptide precursor A preproprotein	chr1	11905768	11907840	1.5242	0.334815	1.24334
uc001atj.2:NM_002521:P16860:ANFB_HUMAN:NPPB:NM_002521:NP_002512:natriuretic peptide precursor B preproprotein	chr1	11917521	11918992	0	0	0
uc001atk.2:NM_138346:Q8IYS2:K2013_HUMAN:KIAA2013:NM_138346:NP_612355:hypothetical protein LOC90231 precursor	chr1	11980123	11986480	12.109	9.0844	7.28228
uc001atm.2:NM_000302:Q02809:PLOD1_HUMAN:PLOD1:NM_000302:NP_000293:lysyl hydroxylase 1 precursor	chr1	11994745	12035593	11.6278	19.5988	12.1133
uc001ato.1:NM_021933:C0KL22:C0KL22_HUMAN:MIIP:NM_021933:NP_068752:invasion inhibitory protein 45	chr1	12079511	12092106	6.99648	7.27528	7.02638
uc001atq.2:NM_001243:P28908:TNR8_HUMAN:TNFRSF8:NM_001243:NP_001234:tumor necrosis factor receptor superfamily,	chr1	12123433	12204262	0	0.068293	0
uc001att.2:NM_001066:P20333:TNR1B_HUMAN:TNFRSF1B:NM_001066:NP_001057:tumor necrosis factor receptor 2 precursor	chr1	12227059	12269276	0.521717	0.0925479	0
uc001atv.2:NM_015378:Q5THJ4:VP13D_HUMAN:VPS13D:NM_015378:NP_056193:vacuolar protein sorting 13D isoform 1	chr1	12290112	12572096	1.79926	2.20781	4.49245
uc001atz.1:NR_003025:::SNORA59B:NR_003025::Homo sapiens clone HLS_IMAGE_1687053 mRNA sequence.	chr1	12567300	12567451	0	0	0
uc001auc.2:NM_004753:Q5VUY3:Q5VUY3_HUMAN:DHRS3:NM_004753:NP_004744:dehydrogenase/reductase (SDR family) member 3	chr1	12627939	12677820	3.04993	5.67231	6.93948
uc001auf.2:NM_001013630:Q5VUY2:ADCL4_HUMAN:AADACL4:NM_001013630:NP_001013652:arylacetamide deacetylase-like 4	chr1	12704565	12727096	0	0	0
uc001auh.2:NM_152290:Q8N1D5:CA158_HUMAN:C1orf158:NM_152290:NP_689503:hypothetical protein LOC93190	chr1	12806162	12821101	0.306529	0.883833	0
uc001aui.2:NM_001080830:O95522:PRA12_HUMAN:PRAMEF12:NM_001080830:NP_001074299:PRAME family member 12	chr1	12834983	12838046	0	0	0
uc001auj.1:NM_023013:O60811:PRAM2_HUMAN:PRAMEF1:NM_023013:NP_075389:PRAME family member 1	chr1	12851546	12856223	0	0	0
uc001auk.2:NM_001146344:A6NMV5:PRA23_HUMAN:PRAMEF11:NM_001146344:NP_001139816:PRAME family member 11	chr1	12884468	12891264	0	0	0
uc001aum.1:NM_023014:B3KWQ4:B3KWQ4_HUMAN:PRAMEF2:NM_023014:NP_075390:PRAME family member 2	chr1	12916941	12921764	0	0	0
uc001aun.2:NM_001009611:O60810:PRAM4_HUMAN:PRAMEF4:NM_001009611:NP_001009611:PRAME family member 4	chr1	12939033	12946025	0	0	0
uc001auo.2:NM_001039361:O60809:PRA10_HUMAN:PRAMEF10:NM_001039361:NP_001034450:PRAME family member 10	chr1	12952728	12958094	0	0	0
uc001aup.2:NM_001012276:Q5VWM4:PRAM8_HUMAN:PRAMEF8:NM_001012276:NP_001012276:PRAME family member 8	chr1	12976450	12980566	0	0	0
uc001auq.2:NM_001010889:Q5VXH4:PRAM6_HUMAN:PRAMEF6:NM_001010889:NP_001010889:PRAME family member 6	chr1	12998302	13117751	0	0	0
uc001aut.1:NM_001100631:Q5VWM3:PRA18_HUMAN:PRAMEF22:NM_001100631:NP_001094101:PRAME family member 22	chr1	13328196	13331692	0	0	0
uc001auu.1:NM_001010889:Q5VXH4:PRAM6_HUMAN:PRAMEF6:NM_001010889:NP_001010889:PRAME family member 6	chr1	13359819	13369057	0	0	0
uc001auv.2:NM_001012276:Q5VWM4:PRAM8_HUMAN:PRAMEF8:NM_001012276:NP_001012276:PRAME family member 8	chr1	13386649	13390765	0	0	0
uc001auw.1:NM_001010890:Q5VWM5:PRAM9_HUMAN:PRAMEF9:NM_001010890:NP_001010890:PRAME family member 9	chr1	13421176	13428191	0	0	0
uc001aux.2:NM_001045480:Q5VWM1:PRA16_HUMAN:PRAMEF16:NM_001045480:NP_001038945:PRAME family member 16	chr1	13495254	13498257	0	0	0
uc001auy.2:NM_001012276:Q5VWM4:PRAM8_HUMAN:PRAMEF8:NM_001012276:NP_001012276:PRAME family member 8	chr1	13607431	13611550	0	0	0
uc001auz.3:BC112210:::PRAMEF10:::Homo sapiens PRAME family member 10, mRNA (cDNA clone MGC:138413 IMAGE:8327676), complete cds.	chr1	13629938	13635298	0	0	0
uc001ava.1:NM_001010890:Q5VWM5:PRAM9_HUMAN:PRAMEF9:NM_001010890:NP_001010890:PRAME family member 9	chr1	13641973	13648988	0	0	0
uc001avb.2:CR622769:Q5VT99:LRC38_HUMAN:LRRC38:::RecName: Full=Leucine-rich repeat-containing protein 38; Flags: Precursor;	chr1	13801446	13840242	0.227111	0	0
uc001avd.2:NM_006474:Q86YL7-3:Q86YL7-3:PDPN:NM_006474:NP_006465:lung type-I cell membrane-associated	chr1	13910251	13944450	5.70182	6.30889	5.58053
uc001avi.2:NM_012231:Q13029:PRDM2_HUMAN:PRDM2:NM_012231:NP_036363:retinoblastoma protein-binding zinc finger	chr1	14026734	14151572	17.2985	14.2198	17.6898
uc001avm.3:NM_201628:Q674X7:KAZRN_HUMAN:KIAA1026:NM_201628:NP_963922:kazrin isoform E	chr1	14925212	15444543	13.0119	14.2209	11.3882
uc001avx.2:NM_018022:A8K819:A8K819_HUMAN:TMEM51:NM_018022:NP_060492:transmembrane protein 51	chr1	15479027	15546973	3.83264	3.83156	2.81264
uc001awb.2:NM_052929:B1AJZ9:FHAD1_HUMAN:FHAD1:NM_052929:NP_443161:forkhead-associated (FHA) phosphopeptide binding	chr1	15573767	15726776	0.182535	0.204322	0.457078
uc001awc.1:AK055853:::AK055853:::Homo sapiens cDNA FLJ31291 fis, clone KIDNE2007356.	chr1	15653175	15670372	0	0.045936	0
uc001awh.2:NM_024329:Q96C19:EFHD2_HUMAN:EFHD2:NM_024329:NP_077305:EF-hand domain family, member D2	chr1	15736390	15756839	5.96491	7.99931	4.94187
uc001awi.1:NM_007272:A8K082:A8K082_HUMAN:CTRC:NM_007272:NP_009203:chymotrypsin C preproprotein	chr1	15764937	15773153	0.363103	0	0
uc001awk.2:NM_033440:B2R5I4:B2R5I4_HUMAN:CELA2A:NM_033440:NP_254275:elastase 2A preproprotein	chr1	15783222	15798585	0	0	0
uc001awl.2:NM_015849:Q6ISP9:Q6ISP9_HUMAN:CELA2B:NM_015849:NP_056933:elastase 2B preproprotein	chr1	15802595	15817894	0	0.0515659	0
uc001awn.2:NM_001229:Q53Y70:Q53Y70_HUMAN:CASP9:NM_001229:NP_001220:caspase 9 isoform alpha preproprotein	chr1	15817323	15851384	2.04024	1.87326	3.60309
uc001aws.2:NM_015291:Q9Y2G8:DJC16_HUMAN:DNAJC16:NM_015291:NP_056106:DnaJ (Hsp40) homolog, subfamily C, member 16	chr1	15853351	15918872	1.82965	1.95445	2.86571
uc001awv.1:NM_024758:Q9BSE5:SPEB_HUMAN:AGMAT:NM_024758:NP_079034:agmatine ureohydrolase (agmatinase) precursor	chr1	15899151	15911605	0	0	0.059071
uc001awx.1:NM_032341:A8KAE1:A8KAE1_HUMAN:DDI2:NM_032341:NP_115717:DNA-damage inducible protein 2	chr1	15944069	15986748	0.742662	1.01892	3.94758
uc001awz.2:CR622439:::CR622439:::full-length cDNA clone CS0DF005YI08 of Fetal brain of Homo sapiens (human).	chr1	15992765	15995535	1.19809	1.01267	3.91099
uc001axb.1:NM_207348:Q6PIV7:S2534_HUMAN:SLC25A34:NM_207348:NP_997231:solute carrier family 25, member 34	chr1	16062808	16067885	0.660591	0.452865	0.598522
uc001axc.2:NM_001013641:A0PJX8:TMM82_HUMAN:TMEM82:NM_001013641:NP_001013663:transmembrane protein 82	chr1	16068916	16074475	0	0	0
uc001axe.1:NM_017556:Q8WUP2:FBLI1_HUMAN:FBLIM1:NM_017556:NP_060026:filamin-binding LIM protein-1 isoform a	chr1	16083153	16114431	2.38503	2.32427	1.60186
uc001axj.2:NR_024279:::FLJ37453:NR_024279::Homo sapiens cDNA FLJ37453 fis, clone BRAWH2010754.	chr1	16160709	16174642	1.21475	0.957141	1.33637
uc001axk.1:NM_015001:Q96T58:MINT_HUMAN:SPEN:NM_015001:NP_055816:spen homolog, transcriptional regulator	chr1	16174358	16266950	28.0334	18.6734	29.1767
uc001axl.3:NM_003443:Q13105:ZBT17_HUMAN:ZBTB17:NM_003443:NP_003434:zinc finger and BTB domain containing 17	chr1	16268365	16302627	12.5703	7.28721	7.75239
uc001axm.1:DQ576383:::DQ576383:::DQ576383	chr1	16317619	16317647	0	0	0
uc001axn.2:NM_178840:B3KXI9:B3KXI9_HUMAN:C1orf64:NM_178840:NP_849162:hypothetical protein LOC149563	chr1	16330730	16333180	0.314703	0	0
uc001axo.2:NM_014424:Q5T5Q2:Q5T5Q2_HUMAN:HSPB7:NM_014424:NP_055239:cardiovascular heat shock protein	chr1	16340522	16346089	0.933365	1.82815	0.254582
uc001axu.2:NM_004070:Q8WW53:Q8WW53_HUMAN:CLCNKA:NM_004070:NP_004061:chloride channel Ka isoform 1	chr1	16345369	16360544	0.979761	0	0
uc001axx.3:NM_000085:P51800:CLCKA_HUMAN:CLCNKB:NM_000085:NP_000076:chloride channel Kb isoform 1	chr1	16348485	16383802	0.187633	0	0.0988105
uc001axz.3:NM_182623:Q96AQ9:F131C_HUMAN:FAM131C:NM_182623:NP_872429:hypothetical protein LOC348487	chr1	16361813	16400127	1.62034	1.87406	2.62575
uc001aya.1:NM_004431:P29317:EPHA2_HUMAN:EPHA2:NM_004431:NP_004422:ephrin receptor EphA2 precursor	chr1	16450831	16482564	6.9502	5.0652	14.0092
uc001ayc.1:NM_153213:Q8IW93:ARHGJ_HUMAN:ARHGEF19:NM_153213:NP_694945:Rho guanine nucleotide exchange factor (GEF) 19	chr1	16524598	16539104	0.423029	1.1563	0.893618
uc001ayd.2:NM_030907:Q9BU20:CA089_HUMAN:C1orf89:NM_030907:NP_112169:hypothetical protein LOC79363	chr1	16558182	16563659	2.12873	1.86028	2.74015
uc001ayg.2:NM_018994:Q6P3S6:FBX42_HUMAN:FBXO42:NM_018994:NP_061867:F-box protein 42	chr1	16576559	16678948	7.07083	4.97428	8.54833
uc001aym.3:NM_001114600:Q7Z422:CA144_HUMAN:C1orf144:NM_001114600:NP_001108072:putative MAPK activating protein PM20,PM21	chr1	16693582	16724639	12.9275	15.2418	20.6292
uc001ayn.2:NM_198546:Q7Z572:SPT21_HUMAN:SPATA21:NM_198546:NP_940948:spermatogenesis associated 21	chr1	16725138	16763919	0.411078	0	0.066441
uc001ayq.2:NM_001145277:Q9NVZ3-2:Q9NVZ3-2:NECAP2:NM_001145277:NP_001138749:NECAP endocytosis associated 2 isoform 2	chr1	16767166	16786582	4.66447	5.43454	6.02393
uc001ayr.3:BC033082:::KIAA1922:::Homo sapiens mRNA for KIAA1922 protein, partial cds.	chr1	16793930	16819196	0.655163	0.312196	3.90839
uc001ays.2:BC033082:::KIAA1922:::Homo sapiens mRNA for KIAA1922 protein, partial cds.	chr1	16804749	16817579	0.46412	0.328445	0.97235
uc001ayv.1:AX747988:::AX747988:::Homo sapiens cDNA FLJ35883 fis, clone TESTI2008929.	chr1	16862254	16864669	0.17158	0	0.194333
uc001ayw.2:DQ585677:::AB1:::Homo sapiens AB5 mRNA, 3' untranslated region.	chr1	16888922	16890082	2.36339	2.50015	6.04565
uc001azf.2:BC056144:::FLJ00313:::Homo sapiens mRNA for FLJ00313 protein.	chr1	16944752	16971178	15.7601	11.098	16.2824
uc001azn.1:NR_026567:B1AK53:ESPN_HUMAN:ESPN:NR_026567::RecName: Full=Espin; AltName: Full=Ectoplasmic specialization protein; AltName: Full=Autosomal recessive deafness type 36 protein;	chr1	17033418	17037114	0.0716085	0	0
uc001azs.1:BC070363:::BC070363:::Homo sapiens cDNA clone IMAGE:3960708, partial cds.	chr1	17215040	17216161	0.401925	0	0
uc001azt.2:NM_014675:Q5TZA2:CROCC_HUMAN:CROCC:NM_014675:NP_055490:ciliary rootlet coiled-coil	chr1	17066767	17299474	4.32098	2.35233	3.58853
uc001azw.2:NM_002403:Q53X60:Q53X60_HUMAN:MFAP2:NM_002403:NP_002394:microfibrillar-associated protein 2 isoform a	chr1	17300999	17308081	1.85648	5.16453	5.74156
uc001baa.2:NM_022089:Q9NQ11:AT132_HUMAN:ATP13A2:NM_022089:NP_071372:ATPase type 13A2 isoform 1	chr1	17312452	17338423	65.3365	73.8188	47.64
uc001bae.2:NM_003000:B2R545:B2R545_HUMAN:SDHB:NM_003000:NP_002991:succinate dehydrogenase complex, subunit B, iron	chr1	17345226	17380665	4.29212	6.44732	15.8496
uc001baf.2:NM_007365:Q9Y2J8:PADI2_HUMAN:PADI2:NM_007365:NP_031391:peptidyl arginine deiminase, type II	chr1	17393256	17445948	0.568046	0.25665	0.588944
uc001bah.1:NM_013358:A1L4K6:A1L4K6_HUMAN:PADI1:NM_013358:NP_037490:peptidylarginine deiminase type I	chr1	17531620	17572501	0	0.0983748	0
uc001bai.2:NM_016233:Q9ULW8:PADI3_HUMAN:PADI3:NM_016233:NP_057317:peptidyl arginine deiminase, type III	chr1	17575592	17610725	0	0	0
uc001baj.2:NM_012387:B2RBW0:B2RBW0_HUMAN:PADI4:NM_012387:NP_036519:peptidyl arginine deiminase, type IV	chr1	17634689	17690495	0	0	0
uc001bak.1:NM_207421:Q6TGC4:PADI6_HUMAN:PADI6:NM_207421:NP_997304:peptidylarginine deiminase type 6	chr1	17698741	17728195	0	0	0
uc001bal.2:NM_001136204:Q9P258:RCC2_HUMAN:RCC2:NM_001136204:NP_001129676:regulator of chromosome condensation 2	chr1	17733251	17766220	16.5853	15.8858	19.7466
uc001ban.2:NM_018125:Q9HCE6:ARGAL_HUMAN:ARHGEF10L:NM_018125:NP_060595:Rho guanine nucleotide exchange factor (GEF)	chr1	17866329	18024369	5.35046	4.34122	5.89871
uc001bat.2:NM_030812:Q9H568:ACTL8_HUMAN:ACTL8:NM_030812:NP_110439:actin-like 8	chr1	18081807	18153556	0	0	0
uc001bau.1:NM_032880:Q96ID5:IGS21_HUMAN:IGSF21:NM_032880:NP_116269:immunoglobin superfamily, member 21 precursor	chr1	18434239	18704976	13.2352	20.2433	7.21731
uc001baw.1:AX747631:::AX747631:::Homo sapiens cDNA FLJ35299 fis, clone PROST2009347.	chr1	18701064	18702174	0	0	0.765209
uc001bax.2:NM_152375:Q5VTJ3:KLD7A_HUMAN:KLHDC7A:NM_152375:NP_689588:kelch domain containing 7A	chr1	18807423	18812539	0	0.370794	0
uc001bay.2:NM_002584:P23759:PAX7_HUMAN:PAX7:NM_002584:NP_002575:paired box 7 isoform 1	chr1	18957499	19075359	0.0715257	0.393073	0.980803
uc001bba.1:NM_152232:Q8TE23:TS1R2_HUMAN:TAS1R2:NM_152232:NP_689418:taste receptor, type 1, member 2 precursor	chr1	19166092	19186155	0	0	0
uc001bbc.2:NM_003748:P30038:AL4A1_HUMAN:ALDH4A1:NM_003748:NP_003739:aldehyde dehydrogenase 4A1 isoform a precursor	chr1	19197925	19229293	3.15678	2.22428	1.66656
uc001bbd.2:NM_001136265:Q5TF58:IFFO2_HUMAN:IFFO2:NM_001136265:NP_001129737:intermediate filament family orphan 2	chr1	19230773	19282826	2.7696	2.29775	2.53124
uc001bbi.2:NM_020765:Q5T4S7:UBR4_HUMAN:UBR4:NM_020765:NP_065816:retinoblastoma-associated factor 600	chr1	19398603	19536746	32.0055	28.4096	40.4815
uc001bbo.2:NM_015047:Q8N766:K0090_HUMAN:KIAA0090:NM_015047:NP_055862:hypothetical protein LOC23065 precursor	chr1	19544584	19578046	4.78356	3.98613	7.93298
uc001bbs.2:NM_016183:B3KNB3:B3KNB3_HUMAN:MRTO4:NM_016183:NP_057267:mRNA turnover 4 homolog	chr1	19578074	19586621	4.00103	6.40334	3.59519
uc001bbv.1:NM_012067:Q8NHP1:ARK74_HUMAN:AKR7A3:NM_012067:NP_036199:aldo-keto reductase family 7, member A3	chr1	19609056	19615280	0.81389	0.0383109	0.49613
uc001bbw.2:NM_003689:Q8NHP1:ARK74_HUMAN:AKR7A2:NM_003689:NP_003680:aldo-keto reductase family 7, member A2	chr1	19630458	19638640	6.0767	3.99413	12.4784
uc001bby.2:NM_017765:Q6ZP29:PQLC2_HUMAN:PQLC2:NM_017765:NP_060235:PQ loop repeat containing 2 isoform 1	chr1	19638739	19655793	2.6544	3.64367	3.43437
uc001bce.2:NM_004930:Q32Q68:Q32Q68_HUMAN:CAPZB:NM_004930:NP_004921:F-actin capping protein beta subunit	chr1	19665273	19811992	84.6113	115.219	60.8066
uc001bcf.1:AX748283:::AX748283:::Homo sapiens cDNA FLJ36420 fis, clone THYMU2011257.	chr1	19673335	19675427	0	0	0.834075
uc001bci.1:NM_001032363:Q5TGZ0:CA151_HUMAN:C1orf151:NM_001032363:NP_001027535:chromosome 1 open reading frame 151 protein	chr1	19923466	19955174	0.95289	1.61869	12.2309
uc001bcj.1:NM_182744:P41271-2:P41271-2:NBL1:NM_182744:NP_877421:neuroblastoma, suppression of tumorigenicity 1	chr1	19923466	19984945	10.4393	13.0313	0.51866
uc001bcl.2:NM_000871:P50406:5HT6R_HUMAN:HTR6:NM_000871:NP_000862:5-hydroxytryptamine (serotonin) receptor 6	chr1	19991779	20006054	0	0.0959027	0.268983
uc001bcn.2:NM_181719:Q5TGY1:TMCO4_HUMAN:TMCO4:NM_181719:NP_859070:transmembrane and coiled-coil domains 4	chr1	20008706	20126758	0	0.38926	0.104982
uc001bcr.2:NM_019062:Q9NXI6:RN186_HUMAN:RNF186:NM_019062:NP_061935:ring finger protein 186	chr1	20140522	20141771	0	0	0
uc001bcs.3:NM_015207:Q5T2D3:OTUD3_HUMAN:OTUD3:NM_015207:NP_056022:OTU domain containing 3	chr1	20208887	20239429	1.2198	1.00846	2.6446
uc001bct.1:NM_014589:Q9NZK7:PA2GE_HUMAN:PLA2G2E:NM_014589:NP_055404:phospholipase A2, group IIE precursor	chr1	20246799	20250110	0	0	0
uc001bcy.2:NM_000929:P39877:PA2G5_HUMAN:PLA2G5:NM_000929:NP_000920:phospholipase A2, group V precursor	chr1	20354671	20418393	0	0.278598	0
uc001bcz.2:NM_012400:Q9UNK4:PA2GD_HUMAN:PLA2G2D:NM_012400:NP_036532:phospholipase A2, group IID precursor	chr1	20438440	20446008	0	0	0
uc001bdb.2:NM_152376:Q5R386:Q5R386_HUMAN:UBXN10:NM_152376:NP_689589:UBX domain protein 10	chr1	20512577	20519941	0.097133	0.97616	0.487613
uc001bdf.1:BC040588:::BC040588:::Homo sapiens cDNA clone IMAGE:5269505.	chr1	20687597	20755275	0	0.116918	0
uc001bdh.2:NM_018584:Q7Z7J9:CK2N1_HUMAN:CAMK2N1:NM_018584:NP_061054:calcium/calmodulin-dependent protein kinase II	chr1	20808884	20812728	86.7272	94.0823	45.537
uc001bdi.3:NM_024544:Q969V5:MUL1_HUMAN:MUL1:NM_024544:NP_078820:mitochondrial ubiquitin ligase activator of NFKB	chr1	20825942	20834674	4.64129	4.29752	6.83769
uc001bdj.2:NM_207334:Q6ZT52:FA43B_HUMAN:FAM43B:NM_207334:NP_997217:family with sequence similarity 43, member B	chr1	20878931	20881512	2.51573	1.84207	0.990782
uc001bdk.2:NM_001785:P32320:CDD_HUMAN:CDA:NM_001785:NP_001776:cytidine deaminase	chr1	20915443	20945398	0	3.00586	0.221286
uc001bdm.2:NM_032409:Q9BXM7:PINK1_HUMAN:PINK1:NM_032409:NP_115785:PTEN induced putative kinase 1 precursor	chr1	20959947	20978003	21.5534	17.6721	18.8215
uc001bdo.1:NM_005216:P39656:OST48_HUMAN:DDOST:NM_005216:NP_005207:dolichyl-diphosphooligosaccharide-protein	chr1	20978259	20988037	10.9126	14.843	21.0107
uc001bdr.3:NM_020816:A2A3Q8:A2A3Q8_HUMAN:KIF17:NM_020816:NP_065867:kinesin family member 17 isoform a	chr1	20990508	21044317	1.94194	1.60682	1.78543
uc001bdw.1:NM_016287:Q5SSJ5:HP1B3_HUMAN:HP1BP3:NM_016287:NP_057371:HP1-BP74	chr1	21069170	21113799	31.9675	18.2034	84.7581
uc001bed.2:NM_003760:O43432:IF4G3_HUMAN:EIF4G3:NM_003760:NP_003751:eukaryotic translation initiation factor 4	chr1	21132975	21503340	28.1993	16.6987	45.2656
uc001bei.2:NM_001113349:B4E291:B4E291_HUMAN:ECE1:NM_001113349:NP_001106820:endothelin converting enzyme 1 isoform 2	chr1	21543739	21672034	7.46268	7.00396	6.76349
uc001ben.1:AX747766:::AX747766:::Homo sapiens cDNA FLJ35532 fis, clone SPLEN2002343.	chr1	21602543	21604868	0	0	0
uc001beo.1:CR625155:::CR625155:::full-length cDNA clone CS0DL008YO17 of B cells (Ramos cell line) Cot 25-normalized of Homo sapiens (human).	chr1	21619783	21626225	0	0	0
uc001bep.1:AK098438:::AK098438:::Homo sapiens cDNA FLJ25572 fis, clone JTH05111.	chr1	21749600	21754300	1.26263	0.184905	1.41754
uc001beq.1:BC127868:::BC127868:::Homo sapiens cDNA clone IMAGE:40133403, partial cds.	chr1	21761833	21762609	0	0	0
uc001ber.2:NM_032264:Q9H094:NBPF3_HUMAN:NBPF3:NM_032264:NP_115640:neuroblastoma breakpoint family, member 3	chr1	21766630	21811392	1.05681	2.13086	2.33274
uc001bet.2:NM_000478:P05186:PPBT_HUMAN:ALPL:NM_000478:NP_000469:tissue-nonspecific alkaline phosphatase	chr1	21835857	21904904	1.24572	3.29267	2.17137
uc001bew.2:NM_001145658:P47736:RPGP1_HUMAN:RAP1GAP:NM_001145658:NP_001139130:RAP1 GTPase activating protein isoform a	chr1	21922708	21995856	7.33539	5.46152	6.99314
uc001bfb.2:NM_032236:Q86UV5:UBP48_HUMAN:USP48:NM_032236:NP_115612:ubiquitin specific protease 48 isoform a	chr1	22004793	22109688	5.73141	3.30004	14.2478
uc001bfg.1:NM_001013693:Q5SZI1:LRAD2_HUMAN:LDLRAD2:NM_001013693:NP_001013715:low density lipoprotein receptor class A domain	chr1	22138757	22151714	0.180275	0.196877	0.0277442
uc001bfj.2:NM_005529:P98160:PGBM_HUMAN:HSPG2:NM_005529:NP_005520:heparan sulfate proteoglycan 2 precursor	chr1	22148737	22263750	2.76021	8.30985	5.8144
uc001bfk.2:NM_007352:P09093:CEL3A_HUMAN:CELA3B:NM_007352:NP_031378:elastase 3B, pancreatic preproprotein	chr1	22328148	22339033	0	0	0
uc001bfm.3:NR_023918:::HSPC157:NR_023918::Homo sapiens HSPC157 mRNA, complete cds.	chr1	22351706	22357713	3.30123	1.3616	5.17616
uc001bfr.2:NM_001791:P60953-2:P60953-2:CDC42:NM_001791:NP_001782:cell division cycle 42 isoform 1	chr1	22379119	22419435	20.726	21.521	47.7856
uc001bfs.3:NM_030761:P56705:WNT4_HUMAN:WNT4:NM_030761:NP_110388:wingless-type MMTV integration site family,	chr1	22443799	22470385	1.96543	2.16922	1.62882
uc001bfu.2:NM_014870:Q9NUA8:ZBT40_HUMAN:ZBTB40:NM_014870:NP_055685:zinc finger and BTB domain containing 40	chr1	22778343	22857650	2.38943	3.40238	4.06009
uc001bfx.1:NM_020526:P29322:EPHA8_HUMAN:EPHA8:NM_020526:NP_065387:ephrin receptor EphA8 isoform 1 precursor	chr1	22890003	22930087	1.62386	1.08916	1.42073
uc001bfy.2:NM_015991:B2R4X2:B2R4X2_HUMAN:C1QA:NM_015991:NP_057075:complement component 1, q subcomponent, A chain	chr1	22963117	22966174	0	0	0
uc001bga.3:NM_001114101:P02747:C1QC_HUMAN:C1QC:NM_001114101:NP_001107573:complement component 1, q subcomponent, C chain	chr1	22970117	22974602	0.118964	0	0
uc001bgd.2:NM_000491:P02746:C1QB_HUMAN:C1QB:NM_000491:NP_000482:complement component 1, q subcomponent, B chain	chr1	22979681	22988028	0	0	0
uc001bge.2:NM_004442:P29323-3:P29323-3:EPHB2:NM_004442:NP_004433:ephrin receptor EphB2 isoform 2 precursor	chr1	23037330	23241822	13.6153	8.02311	18.9787
uc001bgg.1:AK025975:::AK025975:::Homo sapiens cDNA: FLJ22322 fis, clone HRC05532.	chr1	23243782	23247347	3.3189	4.84106	3.80395
uc001bgh.1:CR607811:::CR607811:::full-length cDNA clone CS0DI006YL02 of Placenta Cot 25-normalized of Homo sapiens (human).	chr1	23337326	23342343	0	0	0
uc001bgj.2:NM_001009999:O60341-2:O60341-2:KDM1A:NM_001009999:NP_001009999:lysine-specific histone demethylase 1 isoform a	chr1	23345940	23410184	20.7251	16.745	30.3365
uc001bgn.2:NM_000864:P28221:5HT1D_HUMAN:HTR1D:NM_000864:NP_000855:5-hydroxytryptamine (serotonin) receptor 1D	chr1	23518388	23521222	0.3564	0.100657	0.282135
uc001bgp.3:NM_001102398:Q9BV64:Q9BV64_HUMAN:HNRNPR:NM_001102398:NP_001095868:heterogeneous nuclear ribonucleoprotein R	chr1	23636276	23670853	27.9144	23.3167	30.8516
uc001bgt.2:NM_030634:Q9C0F3:ZN436_HUMAN:ZNF436:NM_030634:NP_085137:zinc finger protein 436	chr1	23685941	23696357	7.08486	8.70897	13.868
uc001bgw.2:NM_138479:Q8NC38:CA213_HUMAN:C1orf213:NM_138479:NP_612488:hypothetical protein LOC148898 isoform 1	chr1	23695463	23698278	4.12423	1.04335	6.83767
uc001bgx.1:NM_003196:A8K2K7:A8K2K7_HUMAN:TCEA3:NM_003196:NP_003187:transcription elongation factor A (SII), 3	chr1	23707554	23751261	0.632192	0.302345	2.88811
uc001bha.2:NM_017707:B3KRW0:B3KRW0_HUMAN:ASAP3:NM_017707:NP_060177:ArfGAP with SH3 domain, ankyrin repeat and PH	chr1	23755055	23811057	6.98286	4.99866	13.8845
uc001bhd.2:BC038455:::BC038455:::Homo sapiens cDNA clone IMAGE:4509288.	chr1	23801095	23803135	0	0	0.0819115
uc001bhe.1:NM_004091:Q14209:E2F2_HUMAN:E2F2:NM_004091:NP_004082:E2F transcription factor 2	chr1	23832921	23857713	1.22281	1.63912	1.95059
uc001bhf.1:AX748204:::AX748204:::Homo sapiens cDNA FLJ36246 fis, clone THYMU2001900.	chr1	23853365	23855542	0	0	0
uc001bhh.3:NM_002167:A8K1T8:A8K1T8_HUMAN:ID3:NM_002167:NP_002158:inhibitor of DNA binding 3	chr1	23884409	23886322	15.201	20.6342	19.0751
uc001bhi.3:BC041472:::MDS2:::Homo sapiens MDS2 gene.	chr1	23907984	23967056	0	0	0
uc001bhk.2:NM_000975:Q5VVD0:Q5VVD0_HUMAN:RPL11:NM_000975:NP_000966:ribosomal protein L11	chr1	24018293	24022913	148.161	109.992	196.367
uc001bho.2:NM_003198:B2R7Q8:B2R7Q8_HUMAN:TCEB3:NM_003198:NP_003189:elongin A	chr1	24069855	24088548	11.4579	10.875	15.5755
uc001bhp.1:AL049675:::AL049675:::Human gene from PAC 886K2, chromosome 1.	chr1	24086871	24104777	0.479124	0.158777	2.52104
uc001bhq.2:NM_020362:B2R7J4:B2R7J4_HUMAN:C1orf128:NM_020362:NP_065095:chromosome 1 open reading frame 128	chr1	24104875	24114720	10.2383	7.71902	11.0557
uc001bht.2:NM_007260:O95372:LYPA2_HUMAN:LYPLA2:NM_007260:NP_009191:lysophospholipase II	chr1	24117645	24122027	6.01213	3.7919	9.44913
uc001bib.2:NM_000191:Q6IBC0:Q6IBC0_HUMAN:HMGCL:NM_000191:NP_000182:3-hydroxy-3-methylglutaryl CoA lyase isoform 1	chr1	24128367	24165110	5.48503	3.08941	6.74962
uc001bie.2:NM_000147:P04066:FUCO_HUMAN:FUCA1:NM_000147:NP_000138:fucosidase, alpha-L-1, tissue precursor	chr1	24171573	24194821	0.910476	1.69719	4.44218
uc001bif.2:NM_001841:P34972:CNR2_HUMAN:CNR2:NM_001841:NP_001832:cannabinoid receptor 2 (macrophage)	chr1	24200460	24239817	0	0	0
uc001big.2:NM_017761:Q9NPJ4:PNRC2_HUMAN:PNRC2:NM_017761:NP_060231:proline-rich nuclear receptor coactivator 2	chr1	24286300	24289947	0	0	0.394857
uc001bin.3:NM_152372:Q5VTT5:MYOM3_HUMAN:MYOM3:NM_152372:NP_689585:myomesin family, member 3	chr1	24382531	24438665	0.314547	0.0307122	0
uc001biq.1:NM_021258:Q8N6P7:I22R1_HUMAN:IL22RA1:NM_021258:NP_067081:interleukin 22 receptor, alpha 1 precursor	chr1	24446260	24469611	0	0.0515671	0
uc001bis.2:NM_170743:Q5VTX7:Q5VTX7_HUMAN:IL28RA:NM_170743:NP_734464:interleukin 28 receptor, alpha isoform 1	chr1	24480647	24513751	0	0	0.0957055
uc001biw.2:DQ595936:::DQ595936:::DQ595936	chr1	24580830	24580859	0	0	0
uc001bix.2:NM_198173:Q8TE85-2:Q8TE85-2:GRHL3:NM_198173:NP_937816:sister-of-mammalian grainyhead protein isoform	chr1	24645880	24681807	0.384461	0.39452	0.319202
uc001bja.2:NM_178122:Q5TH74-3:Q5TH74-3:C1orf201:NM_178122:NP_835223:hypothetical protein LOC90529	chr1	24683489	24741587	1.39453	1.91387	1.30819
uc001bjh.2:NM_020448:A2A298:A2A298_HUMAN:NIPAL3:NM_020448:NP_065181:NIPA-like domain containing 3	chr1	24742244	24799472	3.21747	2.88975	2.76615
uc001bjj.2:NM_013441:Q9UKA8:RCAN3_HUMAN:RCAN3:NM_013441:NP_038469:Down syndrome critical region gene 1-like 2	chr1	24829386	24862425	1.82106	3.00578	4.24254
uc001bjk.1:NM_001010980:Q5T1S8:CA130_HUMAN:C1orf130:NM_001010980:NP_001010980:chromosome 1 open reading frame 130	chr1	24882601	24935816	0	0.0360818	0
uc001bjm.2:NM_005839:Q8IYB3:SRRM1_HUMAN:SRRM1:NM_005839:NP_005830:serine/arginine repetitive matrix 1	chr1	24969593	24999771	46.7312	30.857	44.8543
uc001bjo.2:NM_013943:Q6FIC5:Q6FIC5_HUMAN:CLIC4:NM_013943:NP_039234:chloride intracellular channel 4	chr1	25071759	25170815	4.07801	8.52976	20.0307
uc001bjq.2:NM_004350:Q13761:RUNX3_HUMAN:RUNX3:NM_004350:NP_004341:runt-related transcription factor 3 isoform 2	chr1	25226002	25291612	0	0	0.0660875
uc001bjt.1:NM_015484:O95926:SYF2_HUMAN:SYF2:NM_015484:NP_056299:SYF2 homolog, RNA splicing factor isoform 1	chr1	25548766	25559013	6.28657	5.2075	7.18527
uc001bjw.2:NM_020317:Q9BUV0:CA063_HUMAN:C1orf63:NM_020317:NP_064713:hypothetical protein LOC57035	chr1	25568740	25573985	9.26459	3.08515	7.71893
uc001bjz.2:NM_016124:B5RHP0:B5RHP0_HUMAN:RHD:NM_016124:NP_057208:Rh blood group D antigen isoform 1	chr1	25598980	25633432	0	0	0
uc001bkd.1:AX747205:::AX747205:::Homo sapiens cDNA FLJ34506 fis, clone HLUNG2005924.	chr1	25629228	25631643	0.657227	0.62998	0.364628
uc001bke.2:NM_014313:Q7RU07:Q7RU07_HUMAN:TMEM50A:NM_014313:NP_055128:small membrane protein 1	chr1	25664810	25688850	4.12577	5.35942	10.0967
uc001bkf.2:NM_020485:Q9UK74:Q9UK74_HUMAN:RHCE:NM_020485:NP_065231:Rhesus blood group, CcEe antigens isoform 1	chr1	25688740	25756683	0.295321	0.108251	1.54837
uc001bkk.2:NM_018202:B1AK00:B1AK00_HUMAN:TMEM57:NM_018202:NP_060672:transmembrane protein 57	chr1	25757387	25826696	10.8925	20.9403	18.4465
uc001bkl.3:NM_015627:Q5SW96:ARH_HUMAN:LDLRAP1:NM_015627:NP_056442:low density lipoprotein receptor adaptor protein	chr1	25870075	25895375	0.62418	2.57361	1.22934
uc001bkm.2:NM_020379:Q9NR34:MA1C1_HUMAN:MAN1C1:NM_020379:NP_065112:mannosidase, alpha, class 1C, member 1	chr1	25943958	26111258	2.10344	4.05084	4.23531
uc001bkq.3:NM_001099625:Q9H019:FA54B_HUMAN:FAM54B:NM_001099625:NP_001093095:hypothetical protein LOC56181 isoform a	chr1	26146396	26159432	6.90825	8.31488	14.3224
uc001bkw.1:NM_024037:Q9H7T9:CA135_HUMAN:C1orf135:NM_024037:NP_076942:aurora A-binding protein	chr1	26160496	26185848	0.630092	1.01501	0.653284
uc001bkx.2:NM_178422:A2A2D3:A2A2D3_HUMAN:PAQR7:NM_178422:NP_848509:progestin and adipoQ receptor family member VII	chr1	26187975	26197744	3.43778	1.03835	2.20681
uc001bld.3:NM_000437:Q5SY02:Q5SY02_HUMAN:PAFAH2:NM_000437:NP_000428:platelet-activating factor acetylhydrolase 2	chr1	26286259	26324648	0.921281	0.739802	1.5745
uc001blf.2:NM_004455:Q92935:EXTL1_HUMAN:EXTL1:NM_004455:NP_004446:exostoses-like 1	chr1	26348270	26362952	0.251754	0.59252	0.41165
uc001blg.1:NM_001004434:Q71RC8:Q71RC8_HUMAN:SLC30A2:NM_001004434:NP_001004434:solute carrier family 30, member 2 isoform 1	chr1	26364513	26372604	0.241857	0	0.261291
uc001bli.1:NM_032588:Q969Q1:TRI63_HUMAN:TRIM63:NM_032588:NP_115977:muscle specific ring finger protein 1	chr1	26377797	26394121	0	0	0
uc001blk.2:NM_024869:Q8TAY7:GRPP1_HUMAN:GRRP1:NM_024869:NP_079145:glycine/arginine rich protein 1	chr1	26485510	26489118	0	0.187303	0
uc001bll.3:NM_015871:O00488:ZN593_HUMAN:ZNF593:NM_015871:NP_056955:zinc finger protein 593	chr1	26496387	26497362	2.67619	3.45372	5.05354
uc001blm.3:NM_006314:Q53GM7:Q53GM7_HUMAN:CNKSR1:NM_006314:NP_006305:connector enhancer of kinase suppressor of Ras	chr1	26503980	26516373	2.90522	1.42379	1.4947
uc001blq.2:BC030768:::BC030768:::Homo sapiens cDNA clone IMAGE:4813089.	chr1	26551810	26556330	0.133975	0	0
uc001bls.1:NM_022778:Q6P2H3:CCD21_HUMAN:CCDC21:NM_022778:NP_073615:coiled-coil domain containing 21	chr1	26560692	26605299	4.42626	3.52562	5.56258
uc001blu.2:NM_031286:Q9H299:SH3L3_HUMAN:SH3BGRL3:NM_031286:NP_112576:SH3 domain binding glutamic acid-rich protein	chr1	26606212	26608012	121.106	200.93	83.9942
uc001blw.2:NM_183008:Q5T124:UBX11_HUMAN:UBXN11:NM_183008:NP_892120:socius isoform 2	chr1	26608772	26644756	6.63366	2.98451	4.09552
uc001bmc.2:NM_001803:P31358:CD52_HUMAN:CD52:NM_001803:NP_001794:CD52 antigen precursor	chr1	26644410	26647013	0	0	0
uc001bmd.3:NM_001039775:Q8N1P7:AIM1L_HUMAN:AIM1L:NM_001039775:NP_001034864:absent in melanoma 1-like	chr1	26648349	26670443	0.0603728	0	0
uc001bmj.2:NM_024674:Q9H9Z2:LN28A_HUMAN:LIN28:NM_024674:NP_078950:lin-28 homolog	chr1	26737268	26756218	0.109266	0.0920377	0.108531
uc001bmk.2:NM_024887:Q5T0A4:Q5T0A4_HUMAN:DHDDS:NM_024887:NP_079163:dehydrodolichyl diphosphate synthase isoform a	chr1	26758801	26797793	7.14792	9.70216	10.0698
uc001bmo.1:AL050085:::AL050085:::Homo sapiens mRNA; cDNA DKFZp566P1546 (from clone DKFZp566P1546).	chr1	26789254	26794028	0	0	0
uc001bmp.3:NM_005517:P05204:HMGN2_HUMAN:HMGN2:NM_005517:NP_005508:high-mobility group nucleosomal binding domain	chr1	26798901	26803131	30.7195	22.5044	29.7073
uc001bmq.3:CR619884:::HMGN2:::Synthetic construct DNA, clone: pF1KB3387, Homo sapiens HMGN2 gene for Non-histone chromosomal protein HMG-17, without stop codon, in Flexi system.	chr1	26800193	26803131	1.69997	1.48477	5.71991
uc001bms.1:NM_001006665:A6NGG4:A6NGG4_HUMAN:RPS6KA1:NM_001006665:NP_001006666:ribosomal protein S6 kinase, 90kDa, polypeptide	chr1	26856248	26901520	0.775523	1.01123	1.72924
uc001bmv.1:NM_006015:O14497:ARI1A_HUMAN:ARID1A:NM_006015:NP_006006:AT rich interactive domain 1A isoform a	chr1	27022521	27108601	55.8071	54.8609	60.2854
uc001bmz.2:NM_017837:Q9NUD9:PIGV_HUMAN:PIGV:NM_017837:NP_060307:phosphatidylinositol glycan class V	chr1	27114454	27124886	0.989291	1.00773	3.31062
uc001bnb.2:NM_032283:Q9NUE0:ZDH18_HUMAN:ZDHHC18:NM_032283:NP_115659:zinc finger, DHHC-type containing 18	chr1	27153200	27182207	6.57576	7.9808	11.9828
uc001bnc.1:NM_006142:P31947:1433S_HUMAN:SFN:NM_006142:NP_006133:stratifin	chr1	27189632	27190947	0	0.0699223	0
uc001bnd.1:NM_018066:Q9H9Y4:GPN2_HUMAN:GPN2:NM_018066:NP_060536:ATP binding domain 1 family, member B	chr1	27205872	27216869	7.16678	3.96723	7.09764
uc001bne.2:NM_022078:Q96I76:GPTC3_HUMAN:GPATCH3:NM_022078:NP_071361:G patch domain containing 3	chr1	27216979	27226962	3.80557	4.1842	4.20948
uc001bnf.2:NM_021969:Q15466:NR0B2_HUMAN:NR0B2:NM_021969:NP_068804:short heterodimer partner	chr1	27237975	27240567	0	0	0
uc001bng.1:NM_006600:Q9Y266:NUDC_HUMAN:NUDC:NM_006600:NP_006591:nuclear distribution gene C homolog	chr1	27248223	27272887	36.7591	28.5689	42.3582
uc001bni.1:NM_152365:Q8NAX2:CA172_HUMAN:C1orf172:NM_152365:NP_689578:hypothetical protein LOC126695	chr1	27276060	27286897	0	0.133176	0.156945
uc001bnj.3:NM_001013642:Q6NT89:TRNP1_HUMAN:TRNP1:NM_001013642:NP_001013664:TMF regulated nuclear protein	chr1	27320194	27327376	2.5925	6.10161	4.01849
uc001bnm.2:NM_003047:B1ALD6:B1ALD6_HUMAN:SLC9A1:NM_003047:NP_003038:solute carrier family 9, isoform A1	chr1	27425300	27481451	5.6653	11.591	6.19151
uc001bno.2:NM_015023:Q5SSC5:Q5SSC5_HUMAN:WDTC1:NM_015023:NP_055838:WD and tetratricopeptide repeats 1	chr1	27561006	27635108	12.8103	11.8805	13.5315
uc001bnr.3:NM_032125:Q9H0R3:TM222_HUMAN:TMEM222:NM_032125:NP_115501:transmembrane protein 222	chr1	27648635	27662890	16.0786	14.8434	10.1589
uc001bnv.1:NM_032872:Q8IYJ3-2:Q8IYJ3-2:SYTL1:NM_032872:NP_116261:synaptotagmin-like 1	chr1	27668512	27680421	0.271651	0.659232	0.13337
uc001bny.1:NM_004672:O95382:M3K6_HUMAN:MAP3K6:NM_004672:NP_004663:mitogen-activated protein kinase kinase kinase	chr1	27681669	27693337	2.85412	3.63045	3.35557
uc001boa.2:NM_003665:O75636:FCN3_HUMAN:FCN3:NM_003665:NP_003656:ficolin 3 isoform 1 precursor	chr1	27695602	27701315	0.142523	0	0
uc001boc.2:NM_207397:B2RPJ0:B2RPJ0_HUMAN:CD164L2:NM_207397:NP_997280:CD164 sialomucin-like 2	chr1	27705596	27709805	0	0.154564	0
uc001bod.2:NM_005281:P46089:GPR3_HUMAN:GPR3:NM_005281:NP_005272:G protein-coupled receptor 3	chr1	27719151	27722315	3.28557	2.5486	2.1159
uc001bof.1:NM_006990:Q9Y6W5:WASF2_HUMAN:WASF2:NM_006990:NP_008921:WAS protein family, member 2	chr1	27730734	27816669	26.4216	28.234	29.0724
uc001bom.2:NM_005248:P09769:FGR_HUMAN:FGR:NM_005248:NP_005239:proto-oncogene tyrosine-protein kinase FGR	chr1	27938802	27961727	0.076319	0	0
uc001bon.1:NM_022873:Q5VVR3:Q5VVR3_HUMAN:IFI6:NM_022873:NP_075011:interferon, alpha-inducible protein 6 isoform c	chr1	27992571	27998724	30.3191	68.3123	10.795
uc001bor.2:NM_001143912:Q8TAV0-3:Q8TAV0-3:FAM76A:NM_001143912:NP_001137384:hypothetical protein LOC199870 isoform 1	chr1	28052489	28089421	1.92998	1.91087	2.9143
uc001bou.3:NM_177424:B1AJQ7:B1AJQ7_HUMAN:STX12:NM_177424:NP_803173:syntaxin 12	chr1	28099693	28150962	5.57851	7.21343	15.642
uc001bov.1:NM_014110:Q5TEJ4:Q5TEJ4_HUMAN:PPP1R8:NM_014110:NP_054829:protein phosphatase 1 regulatory inhibitor	chr1	28157292	28178183	10.2158	7.17877	14.7236
uc001boy.1:NR_002997:::SCARNA1:NR_002997::Homo sapiens small Cajal body-specific RNA 1 (SCARNA1), non-coding RNA.	chr1	28160912	28161077	0	0	0
uc001bpc.3:NM_001105556:Q5TEJ8:ICB1_HUMAN:C1orf38:NM_001105556:NP_001099026:basement membrane-induced gene isoform 3	chr1	28199054	28213192	0.59121	0.31744	0.680398
uc001bpe.1:NM_002946:P15927:RFA2_HUMAN:RPA2:NM_002946:NP_002937:replication protein A2, 32kDa	chr1	28218048	28241236	2.04382	2.46084	5.48265
uc001bpg.2:NM_014474:B7ZB35:B7ZB35_HUMAN:SMPDL3B:NM_014474:NP_055289:acid sphingomyelinase-like phosphodiesterase 3B	chr1	28261503	28285662	0.633	0.0271399	0.253416
uc001bph.1:NM_018053:Q9H6D3:XKR8_HUMAN:XKR8:NM_018053:NP_060523:XK, Kell blood group complex subunit-related	chr1	28286503	28294604	1.2704	0.837194	0.916528
uc001bpi.1:NM_001990:Q99504:EYA3_HUMAN:EYA3:NM_001990:NP_001981:eyes absent 3	chr1	28300818	28415131	1.68149	2.33855	5.88724
uc001bpl.2:NM_000952:A8K2H5:A8K2H5_HUMAN:PTAFR:NM_000952:NP_000943:platelet-activating factor receptor	chr1	28475863	28520447	0	0	0
uc001bpn.2:NM_014280:B4DUU4:B4DUU4_HUMAN:DNAJC8:NM_014280:NP_055095:DnaJ (Hsp40) homolog, subfamily C, member 8	chr1	28526791	28559542	15.1756	15.7381	30.5883
uc001bpq.2:NM_016311:Q6IAQ7:Q6IAQ7_HUMAN:ATPIF1:NM_016311:NP_057395:ATPase inhibitory factor 1 isoform 1 precursor	chr1	28562610	28564609	83.3115	94.1301	58.1869
uc001bps.2:NM_031459:P58004:SESN2_HUMAN:SESN2:NM_031459:NP_113647:sestrin 2	chr1	28586005	28609001	3.18898	3.98473	8.10098
uc001bpw.2:NM_001048183:Q8IZ21:PHAR4_HUMAN:PHACTR4:NM_001048183:NP_001041648:phosphatase and actin regulator 4 isoform 1	chr1	28696092	28826880	50.7731	32.8591	34.9917
uc001bqd.2:AF075052:::AF075052:::Homo sapiens full length insert cDNA YO15H03.	chr1	28835901	28837381	1.16993	0.642484	1.04581
uc001bqf.1:NM_001048194:Q6NT97:Q6NT97_HUMAN:RCC1:NM_001048194:NP_001041659:regulator of chromosome condensation 1 isoform	chr1	28832495	28865607	4.78927	5.33186	5.25945
uc001bqi.2:NM_017846:Q9NX07:TSAP1_HUMAN:TRNAU1AP:NM_017846:NP_060316:tRNA selenocysteine associated protein 1	chr1	28879528	28905056	2.85517	3.26467	2.01513
uc001bqo.2:AK092096:::TRG11:::Homo sapiens PNAS-123 mRNA, complete cds.	chr1	28905051	28909495	3.46128	2.27445	12.2477
uc001bqq.1:NR_003077:::SNORD99:NR_003077::Homo sapiens small nucleolar RNA, C/D box 99 (SNORD99), non-coding RNA.	chr1	28905255	28905334	0	0	0
uc001bqu.2:NM_152304:B2R5G2:B2R5G2_HUMAN:RAB42:NM_152304:NP_689517:RAB42, member RAS oncogene family	chr1	28918711	28921086	0.129875	0	0
uc001bqy.2:NM_005644:Q16514:TAF12_HUMAN:TAF12:NM_005644:NP_005635:TAF12 RNA polymerase II, TATA box binding	chr1	28929610	28969604	5.32429	4.96556	10.3336
uc001bqz.2:NM_024482:B1AT47:B1AT47_HUMAN:GMEB1:NM_024482:NP_077808:glucocorticoid modulatory element binding	chr1	28995243	29041385	3.87702	2.02331	6.70894
uc001brc.2:NM_016258:A8K966:A8K966_HUMAN:YTHDF2:NM_016258:NP_057342:high glucose-regulated protein 8	chr1	29063135	29096286	8.14822	8.85197	15.1543
uc001brf.1:NM_000911:P41143:OPRD_HUMAN:OPRD1:NM_000911:NP_000902:opioid receptor, delta 1	chr1	29138653	29190208	0	0.107201	0
uc001bri.1:NM_203343:P11171-5:P11171-5:EPB41:NM_203343:NP_976218:erythrocyte membrane protein band 4.1	chr1	29213627	29446958	7.61411	6.28102	27.4181
uc001brn.1:NM_001003682:Q69YZ2:T200B_HUMAN:TMEM200B:NM_001003682:NP_001003682:transmembrane protein 200B	chr1	29445939	29450407	0.823189	0.392904	0.565919
uc001bro.2:NM_005626:Q08170:SFRS4_HUMAN:SFRS4:NM_005626:NP_005617:splicing factor, arginine/serine-rich 4	chr1	29474250	29508637	63.4333	47.2181	43.7528
uc001brq.1:NM_016011:Q9BV79:MECR_HUMAN:MECR:NM_016011:NP_057095:trans-2-enoyl-CoA reductase, mitochondrial	chr1	29519384	29557454	1.26613	1.24329	2.75231
uc001bru.2:NM_005704:Q92729:PTPRU_HUMAN:PTPRU:NM_005704:NP_005695:protein tyrosine phosphatase, receptor type, U	chr1	29563046	29653315	5.77801	2.39168	4.2824
uc001bry.3:BC042538:::BC042538:::Homo sapiens cDNA clone IMAGE:4830073.	chr1	30486798	30510456	0	0	0
uc001brz.2:NM_002379:P21941:MATN1_HUMAN:MATN1:NM_002379:NP_002370:matrilin 1, cartilage matrix protein precursor	chr1	31184125	31196432	0.490017	0.08694	0.165314
uc001bsb.1:BC044253:::BC044253:::Homo sapiens cDNA FLJ33163 fis, clone UTERU2000541.	chr1	31191618	31199593	0	0.231921	0.194696
uc001bsc.2:NM_006762:Q5TBB8:Q5TBB8_HUMAN:LAPTM5:NM_006762:NP_006753:lysosomal protein transmembrane 5	chr1	31205314	31230683	0.322078	0.212249	0.165052
uc001bse.2:NM_014654:O75056:SDC3_HUMAN:SDC3:NM_014654:NP_055469:syndecan 3	chr1	31342312	31381480	68.8071	85.4065	67.9606
uc001bsh.1:NM_001020658:Q5T1Z8:Q5T1Z8_HUMAN:PUM1:NM_001020658:NP_001018494:pumilio 1 isoform 1	chr1	31404352	31538763	10.0279	7.46573	16.0968
uc001bsl.1:NR_003066:::SNORD85:NR_003066::Homo sapiens small nucleolar RNA, C/D box 85 (SNORD85), non-coding RNA.	chr1	31441010	31441084	0	0	0
uc001bsm.2:NR_002762:::PRO0611:NR_002762::Homo sapiens PRO0611 mRNA, complete cds.	chr1	31460912	31461480	0	0	0
uc001bsn.2:NM_024522:B5MD76:B5MD76_HUMAN:NKAIN1:NM_024522:NP_078798:Na+/K+ transporting ATPase interacting 1	chr1	31652592	31712400	42.7138	42.8641	42.0249
uc001bso.2:NM_004814:A0MNP2:A0MNP2_HUMAN:SNRNP40:NM_004814:NP_004805:WD repeat domain 57 (U5 snRNP specific)	chr1	31732416	31769644	3.90931	2.89872	6.66449
uc001bsp.1:NM_016505:Q9NP64:NO40_HUMAN:ZCCHC17:NM_016505:NP_057589:zinc finger, CCHC domain containing 17	chr1	31769841	31837780	21.0039	19.0702	20.7662
uc001bss.1:NM_004102:B2RAB6:B2RAB6_HUMAN:FABP3:NM_004102:NP_004093:fatty acid binding protein 3	chr1	31838099	31845923	29.3317	5.24412	2.05889
uc001bst.2:NM_178865:B4DJK5:B4DJK5_HUMAN:SERINC2:NM_178865:NP_849196:tumor differentially expressed 2-like	chr1	31883047	31907524	9.84372	6.87386	10.2912
uc001bsx.2:BC104455:::BC104455:::Homo sapiens hypothetical protein LOC149086, mRNA (cDNA clone IMAGE:5171562), with apparent retained intron.	chr1	31971815	31973124	0	0	0
uc001bsy.1:NR_027085:::LOC284551:NR_027085::Homo sapiens cDNA FLJ36299 fis, clone THYMU2004356.	chr1	31984035	31989846	0	0	0
uc001bta.2:NM_022164:A8K9Q5:A8K9Q5_HUMAN:TINAGL1:NM_022164:NP_071447:tubulointerstitial nephritis antigen-like 1	chr1	32013117	32053285	0.432882	0.21538	0.0665435
uc001bth.1:NM_012392:Q9UBV8:PEF1_HUMAN:PEF1:NM_012392:NP_036524:penta-EF-hand domain containing 1	chr1	32095467	32110477	10.1501	7.00764	12.572
uc001btk.1:NM_001856:Q07092:COGA1_HUMAN:COL16A1:NM_001856:NP_001847:alpha 1 type XVI collagen precursor	chr1	32117847	32169768	0.879255	1.42458	1.37738
uc001btn.2:NM_001703:O60241:BAI2_HUMAN:BAI2:NM_001703:NP_001694:brain-specific angiogenesis inhibitor 2	chr1	32192718	32229648	73.4127	62.2478	77.7284
uc001bts.1:NM_144569:Q6ZMY3:SPOC1_HUMAN:SPOCD1:NM_144569:NP_653170:SPOC domain containing 1	chr1	32256024	32281580	0.309941	1.03999	0.0311936
uc001btx.1:CR601100:::CR601100:::Homo sapiens BM-008 mRNA, complete cds.	chr1	32372021	32373712	17.0658	27.4129	50.9225
uc001bty.1:NM_080391:A8K9I8:A8K9I8_HUMAN:PTP4A2:NM_080391:NP_536316:protein tyrosine phosphatase type IVA, member 2	chr1	32373792	32403988	7.61821	11.003	18.8184
uc001bub.2:NM_006559:Q07666:KHDR1_HUMAN:KHDRBS1:NM_006559:NP_006550:KH domain containing, RNA binding, signal	chr1	32479490	32526450	52.8027	42.6705	56.843
uc001bug.2:NM_012316:O60684:IMA7_HUMAN:KPNA6:NM_012316:NP_036448:karyopherin alpha 6	chr1	32573643	32642166	3.29477	3.56664	8.68482
uc001bui.2:NM_175852:P40222:TXLNA_HUMAN:TXLNA:NM_175852:NP_787048:taxilin	chr1	32645344	32663885	8.43512	8.36059	12.3156
uc001bul.1:NM_024296:A8K789:A8K789_HUMAN:CCDC28B:NM_024296:NP_077272:coiled-coil domain containing 28B	chr1	32666201	32670991	34.6646	21.8304	10.287
uc001bun.2:NM_001099434:B7ZBC6:B7ZBC6_HUMAN:DCDC2B:NM_001099434:NP_001092904:doublecortin domain containing 2B	chr1	32674694	32681797	0.273929	1.23527e-06	0
uc001buq.3:NM_019118:Q8WY98-3:Q8WY98-3:C1orf91:NM_019118:NP_061991:hypothetical protein LOC56063	chr1	32680077	32687926	1.08329	1.39364	4.17971
uc001buv.3:AL833686:::MTMR9L:::Homo sapiens cDNA FLJ30998 fis, clone HLUNG1000105, weakly similar to MYOTUBULARIN.	chr1	32697261	32707311	2.61267	0.266452	0.849703
uc001buw.2:NM_032648:Q9BTA0:F167B_HUMAN:FAM167B:NM_032648:NP_116037:hypothetical protein LOC84734	chr1	32712817	32714459	5.2937	0	0.971185
uc001buy.2:NM_001042771:P06239:LCK_HUMAN:LCK:NM_001042771:NP_001036236:lymphocyte-specific protein tyrosine kinase	chr1	32716839	32751765	0	0	0
uc001bvb.1:NM_004964:B3KRS5:B3KRS5_HUMAN:HDAC1:NM_004964:NP_004955:histone deacetylase 1	chr1	32757707	32799224	8.81943	6.68735	14.5399
uc001bvd.2:NM_023009:P49006:MRP_HUMAN:MARCKSL1:NM_023009:NP_075385:MARCKS-like 1	chr1	32799440	32801834	170.254	152.694	140.322
uc001bve.1:BC111382:::BC111382:::Homo sapiens cDNA FLJ36415 fis, clone THYMU2010917.	chr1	32826871	32829158	3.83805	2.87658	2.84804
uc001bvf.2:NM_052841:Q5TEE5:Q5TEE5_HUMAN:TSSK3:NM_052841:NP_443073:testis-specific serine kinase 3	chr1	32827861	32829922	2.56356	2.14962	0
uc001bvh.3:NM_018045:Q9NW68:BSDC1_HUMAN:BSDC1:NM_018045:NP_060515:BSD domain containing 1 isoform b	chr1	32830706	32860062	21.1333	15.4483	29.2654
uc001bvl.3:NM_001145720:Q8NAP8:ZBT8B_HUMAN:ZBTB8B:NM_001145720:NP_001139192:zinc finger and BTB domain containing 8B	chr1	32930657	32953457	0.75451	0.289883	1.07211
uc001bvn.2:NM_001040441:Q96BR9:ZBT8A_HUMAN:ZBTB8A:NM_001040441:NP_001035531:zinc finger and BTB domain containing 8A	chr1	32930657	33071541	3.34607	3.07241	7.34713
uc001bvp.2:NM_178547:A8K0B5:A8K0B5_HUMAN:ZBTB8OS:NM_178547:NP_848642:zinc finger and BTB domain containing 8 opposite	chr1	33065772	33116185	6.78559	4.89484	5.19355
uc001bvr.2:NM_005610:Q5JP01:Q5JP01_HUMAN:RBBP4:NM_005610:NP_005601:retinoblastoma binding protein 4 isoform a	chr1	33116748	33151810	4.72819	3.36651	13.5928
uc001bvt.2:NM_030786:B4DY58:B4DY58_HUMAN:SYNC:NM_030786:NP_110413:syncoilin, intermediate filament 1 isoform 1	chr1	33145506	33168361	0.973437	2.28498	0.36593
uc001bvu.1:NM_020888:B5MDY0:B5MDY0_HUMAN:KIAA1522:NM_020888:NP_065939:hypothetical protein LOC57648	chr1	33207511	33240571	7.62453	8.26945	7.42808
uc001bvy.1:NM_003680:B3KWK4:B3KWK4_HUMAN:YARS:NM_003680:NP_003671:tyrosyl-tRNA synthetase	chr1	33240839	33283633	15.9164	21.7971	45.7876
uc001bwc.2:NM_022753:Q96BU1:S1PBP_HUMAN:S100PBP:NM_022753:NP_073590:S100P binding protein isoform a	chr1	33283042	33324475	3.96422	3.90164	8.45521
uc001bwf.1:NM_153756:Q8NAU1-4:Q8NAU1-4:FNDC5:NM_153756:NP_715637:fibronectin type III domain containing 5	chr1	33327869	33338082	9.76683	2.21245	13.093
uc001bwh.2:NM_002143:Q6FGY1:Q6FGY1_HUMAN:HPCA:NM_002143:NP_002134:hippocalcin	chr1	33352097	33360246	3.79984	2.82381	1.92061
uc001bwi.1:NM_033504:Q969K7:TMM54_HUMAN:TMEM54:NM_033504:NP_277039:transmembrane protein 54	chr1	33360195	33366953	0.927928	2.19271	8.16704
uc001bwn.2:BC036308:::BC036308:::Homo sapiens cDNA clone IMAGE:4825059, with apparent retained intron.	chr1	33452675	33498069	0	0	0
uc001bwp.1:NM_001625:P54819:KAD2_HUMAN:AK2:NM_001625:NP_001616:adenylate kinase 2 isoform a	chr1	33473585	33502492	7.87067	6.61642	7.68992
uc001bwr.2:NM_052998:B2RDU5:B2RDU5_HUMAN:ADC:NM_052998:NP_443724:ODC antizyme inhibitor-2	chr1	33546713	33586131	0.865935	1.27972	3.78364
uc001bxa.1:AX747064:::AX747064:::Homo sapiens cDNA FLJ34247 fis, clone FCBBF4000192.	chr1	33607471	33608831	0	0	0.108582
uc001bxb.2:NM_018207:B3KVH5:B3KVH5_HUMAN:TRIM62:NM_018207:NP_060677:tripartite motif-containing 62	chr1	33611003	33647671	5.86183	4.38294	5.75807
uc001bxc.1:NM_152493:Q5T0B9:ZN362_HUMAN:ZNF362:NM_152493:NP_689706:zinc finger protein 362	chr1	33722173	33766320	11.8462	12.3987	15.3578
uc001bxd.1:NM_001080438:Q5T0B8:A3LT2_HUMAN:A3GALT2:NM_001080438:NP_001073907:RecName: Full=Alpha 1,3-galactosyltransferase 2; Short=A3galt2; EC=2.4.1.87; AltName: Full=Isoglobotriaosylceramide synthase; AltName: Full=iGb3 synthase; Short=iGb3S; Flags: Precursor;	chr1	33772366	33786699	0	0.0929497	0
uc001bxg.1:NM_198040:Q8IXK0:PHC2_HUMAN:PHC2:NM_198040:NP_932157:polyhomeotic-like 2 isoform a	chr1	33789223	33896615	15.9925	12.4384	29.1072
uc001bxj.3:NM_145238:P17040:ZSC20_HUMAN:ZSCAN20:NM_145238:NP_660281:zinc finger protein 31	chr1	33938231	33961993	0.75479	0.497623	1.84886
uc001bxm.1:AB212622:Q53TY4:Q53TY4_HUMAN:CSMD2:NM_052896:NP_443128:CUB and Sushi multiple domains 2	chr1	33979608	34631443	1.11126	3.17522	2.0755
uc001bxq.2:NM_001008728:B2R4X7:B2R4X7_HUMAN:HMGB4:NM_001008728:NP_001008728:HMG2 like isoform 2	chr1	34326076	34330391	0	0	0
uc001bxr.2:BC031866:::BC031866:::Homo sapiens similar to hypothetical protein FLJ20506, mRNA (cDNA clone IMAGE:4826081).	chr1	34334557	34351058	0	0	0
uc001bxt.2:NM_001134734:B3KVT1:B3KVT1_HUMAN:C1orf94:NM_001134734:NP_001128206:hypothetical protein LOC84970 isoform a	chr1	34632623	34684729	0.309209	0	0.243355
uc001bxu.2:NM_005268:O95377:CXB5_HUMAN:GJB5:NM_005268:NP_005259:gap junction protein, beta 5, 31.1kDa	chr1	35220720	35224113	0	0	0
uc001bxw.3:NM_153212:B3KQ82:B3KQ82_HUMAN:GJB4:NM_153212:NP_694944:gap junction protein, beta 4	chr1	35225341	35229325	0	0	0
uc001bxy.2:NM_001005752:B2R790:B2R790_HUMAN:GJB3:NM_001005752:NP_001005752:connexin 31	chr1	35246789	35252849	0	0.0646327	0
uc001bya.2:NM_002060:A8K698:A8K698_HUMAN:GJA4:NM_002060:NP_002051:connexin 37	chr1	35258170	35261346	0	0	0
uc001byb.2:NM_138428:Q96EX1:CA212_HUMAN:C1orf212:NM_138428:NP_612437:hypothetical protein LOC113444	chr1	35319123	35325392	3.19402	7.03463	4.10057
uc001byc.2:NM_001080418:O95886:DLGP3_HUMAN:DLGAP3:NM_001080418:NP_001073887:discs, large (Drosophila) homolog-associated	chr1	35331037	35370984	2.97756	1.8694	2.89781
uc001byd.3:BC042172:::ZMYM6:::Homo sapiens full length insert cDNA clone YR69B11.	chr1	35439959	35450920	1.77743	0.865374	0.702128
uc001bye.2:CU688652:Q8NCS4:Q8NCS4_HUMAN:ZMYM6:::SubName: Full=ZMYM6 protein; SubName: Full=Zinc finger, MYM-type 6, isoform CRA_a;	chr1	35447177	35450920	0.302656	1.0876	1.77199
uc001byh.2:NM_007167:O95789:ZMYM6_HUMAN:ZMYM6:NM_007167:NP_009098:zinc finger protein 258	chr1	35449367	35497569	1.4363	0.899482	3.48723
uc001bym.2:NM_024772:Q5SVZ6:ZMYM1_HUMAN:ZMYM1:NM_024772:NP_079048:zinc finger, MYM domain containing 1	chr1	35544971	35581454	0.630746	0.455569	3.40993
uc001byq.2:AL831889:::AL831889:::Homo sapiens mRNA; cDNA DKFZp547C228 (from clone DKFZp547C228).	chr1	35641981	35646083	23.2446	10.8671	25.4513
uc001bys.2:NM_005066:P23246:SFPQ_HUMAN:SFPQ:NM_005066:NP_005057:splicing factor proline/glutamine rich	chr1	35641981	35658743	147.612	175.361	129.814
uc001byt.2:NM_005095:Q5VZL5:ZMYM4_HUMAN:ZMYM4:NM_005095:NP_005086:zinc finger protein 262	chr1	35734567	35887544	5.33623	5.48629	17.1774
uc001byv.2:AF119915:::AF119915:::Homo sapiens PRO1596 mRNA, complete cds.	chr1	35833690	35835012	0	0	0
uc001byx.2:NM_024874:Q8IZA0:K319L_HUMAN:KIAA0319L:NM_024874:NP_079150:dyslexia susceptibility 2-like	chr1	35899091	36023551	10.5722	7.54502	13.1763
uc001bza.2:NM_001014839:Q9UBB6:NCDN_HUMAN:NCDN:NM_001014839:NP_001014839:neurochondrin isoform 1	chr1	36023392	36032378	19.5193	19.3959	14.9071
uc001bzg.1:NM_002794:P49721:PSB2_HUMAN:PSMB2:NM_002794:NP_002785:proteasome beta 2 subunit	chr1	36035412	36107143	15.9706	14.1429	34.8392
uc001bzh.1:NM_152374:Q8TAB5:CA216_HUMAN:C1orf216:NM_152374:NP_689587:hypothetical protein LOC127703	chr1	36179476	36184790	7.57356	7.58367	4.80704
uc001bzi.2:NM_022111:Q9HAW4:CLSPN_HUMAN:CLSPN:NM_022111:NP_071394:claspin	chr1	36201819	36235551	1.05932	0.739499	3.21652
uc001bzj.1:NM_017629:A7MD27:A7MD27_HUMAN:EIF2C4:NM_017629:NP_060099:eukaryotic translation initiation factor 2C, 4	chr1	36273827	36321188	3.21456	2.94775	6.33443
uc001bzl.2:NM_012199:Q9UL18:AGO1_HUMAN:EIF2C1:NM_012199:NP_036331:eukaryotic translation initiation factor 2C, 1	chr1	36335408	36389897	5.64894	4.4816	14.6407
uc001bzm.1:AK025726:::AK025726:::Homo sapiens cDNA: FLJ22073 fis, clone HEP11868.	chr1	36391432	36395210	1.98601	1.92541	6.89513
uc001bzp.2:NM_024852:Q9H9G7:AGO3_HUMAN:EIF2C3:NM_024852:NP_079128:eukaryotic translation initiation factor 2C, 3	chr1	36396318	36522062	1.32493	0.719655	5.61753
uc001bzr.2:NM_014466:Q9UIF3:TEKT2_HUMAN:TEKT2:NM_014466:NP_055281:tektin 2	chr1	36549675	36553875	1.62042	1.76497	2.26647
uc001bzt.2:NM_017825:Q9NX46:ARHL2_HUMAN:ADPRHL2:NM_017825:NP_060295:ADP-ribosylhydrolase like 2	chr1	36554452	36559532	4.42445	3.57879	3.90764
uc001bzv.1:NM_005202:Q5JV31:Q5JV31_HUMAN:COL8A2:NM_005202:NP_005193:collagen, type VIII, alpha 2 precursor	chr1	36560845	36565850	0.651295	3.4028	1.4623
uc001bzx.2:NM_014408:B2RDN2:B2RDN2_HUMAN:TRAPPC3:NM_014408:NP_055223:trafficking protein particle complex 3	chr1	36602174	36615098	13.1041	18.7403	31.786
uc001bzz.2:NM_018067:Q3KQU3:MA7D1_HUMAN:MAP7D1:NM_018067:NP_060537:MAP7 domain containing 1	chr1	36621802	36646436	47.2732	40.38	18.5517
uc001cae.3:NM_005119:Q9Y2W1:TR150_HUMAN:THRAP3:NM_005119:NP_005110:thyroid hormone receptor associated protein 3	chr1	36690016	36770955	37.8254	36.5931	35.0854
uc001caj.1:NM_018166:Q9NVM1:F176B_HUMAN:FAM176B:NM_018166:NP_060636:hypothetical protein LOC55194	chr1	36787631	36789755	9.60703	12.5581	6.08583
uc001cak.1:NM_032017:Q8N2I9:STK40_HUMAN:STK40:NM_032017:NP_114406:serine/threonine kinase 40	chr1	36805224	36851485	17.8529	23.8235	21.5787
uc001cao.1:NM_032881:Q969L4:LSM10_HUMAN:LSM10:NM_032881:NP_116270:LSM10, U7 small nuclear RNA associated	chr1	36859030	36863493	14.5989	20.7515	21.2285
uc001cap.2:NM_145047:A6NHS9:A6NHS9_HUMAN:OSCP1:NM_145047:NP_659484:oxidored-nitro domain-containing protein isoform	chr1	36883507	36916052	0.393228	1.27502	2.858
uc001cas.2:NM_031280:B2RD82:B2RD82_HUMAN:MRPS15:NM_031280:NP_112570:mitochondrial ribosomal protein S15 precursor	chr1	36921361	36930040	3.88764	6.89754	4.64213
uc001caw.1:NM_000760:Q99062:CSF3R_HUMAN:CSF3R:NM_000760:NP_000751:colony stimulating factor 3 receptor isoform a	chr1	36931643	36948509	0	0	0.071203
uc001caz.2:NM_000831:Q13003:GRIK3_HUMAN:GRIK3:NM_000831:NP_000822:glutamate receptor, ionotropic, kainate 3	chr1	37261127	37499844	25.7946	9.52703	11.7311
uc001cbb.3:NM_025079:Q5D1E8:ZC12A_HUMAN:ZC3H12A:NM_025079:NP_079355:zinc finger CCCH-type containing 12A	chr1	37940118	37949976	0.409378	0.51152	0.701261
uc001cbe.1:NM_022756:Q9HAF1-3:Q9HAF1-3:MEAF6:NM_022756:NP_073593:MYST/Esa1-associated factor 6	chr1	37958175	37980364	14.1537	13.1288	27.1867
uc001cbi.2:NM_024700:B1AK66:B1AK66_HUMAN:SNIP1:NM_024700:NP_078976:Smad nuclear interacting protein	chr1	38002144	38019903	5.14566	5.23997	3.83376
uc001cbj.2:NM_003462:Q5HYE2:Q5HYE2_HUMAN:DNALI1:NM_003462:NP_003453:dynein, axonemal, light intermediate chain 1	chr1	38022519	38032457	7.47644	5.26002	9.94315
uc001cbk.2:NM_013285:Q5T0F3:Q5T0F3_HUMAN:GNL2:NM_013285:NP_037417:guanine nucleotide binding protein-like 2	chr1	38032413	38061586	9.23154	7.22929	18.33
uc001cbl.1:NM_001038633:Q2MKA7:RSPO1_HUMAN:RSPO1:NM_001038633:NP_001033722:R-spondin1 precursor	chr1	38076950	38100491	0.647953	0.365183	1.67168
uc001cbp.2:NM_017850:B4DRQ5:B4DRQ5_HUMAN:C1orf109:NM_017850:NP_060320:hypothetical protein LOC54955	chr1	38147249	38157888	1.90454	1.30139	4.77729
uc001cbr.2:NM_018101:Q53HL2:BOREA_HUMAN:CDCA8:NM_018101:NP_060571:cell division cycle associated 8	chr1	38158158	38175389	4.76997	4.1689	5.98279
uc001cby.2:NM_001113482:Q5VSG8:MANEL_HUMAN:MANEAL:NM_001113482:NP_001106954:mannosidase, endo-alpha-like isoform 3	chr1	38259773	38267278	19.0651	17.1983	14.9929
uc001cca.1:NM_024640:Q86U90:YRDC_HUMAN:YRDC:NM_024640:NP_078916:ischemia/reperfusion inducible protein	chr1	38268613	38273865	1.22761	1.53096	2.67907
uc001ccb.1:BC107856:Q5VSH5:Q5VSH5_HUMAN:C1orf122:::SubName: Full=Chromosome 1 open reading frame 122;	chr1	38272650	38275126	0.274991	1.7356	0.0775562
uc001ccd.2:NM_198446:A2RQF4:A2RQF4_HUMAN:C1orf122:NM_198446:NP_940848:hypothetical protein LOC127687 isoform 1	chr1	38273472	38275126	7.394	7.01853	15.121
uc001cce.1:NM_005955:B2RAK6:B2RAK6_HUMAN:MTF1:NM_005955:NP_005946:metal-regulatory transcription factor 1	chr1	38275238	38325292	4.1452	2.54873	4.23634
uc001ccg.1:NM_005540:P32019-2:P32019-2:INPP5B:NM_005540:NP_005531:inositol polyphosphate-5-phosphatase, 75kDa	chr1	38326368	38412729	1.19985	1.07927	4.21472
uc001cci.2:NM_006802:Q12874:SF3A3_HUMAN:SF3A3:NM_006802:NP_006793:splicing factor 3a, subunit 3	chr1	38422653	38455761	10.9125	8.56588	15.2256
uc001cck.2:NM_004468:Q13643:FHL3_HUMAN:FHL3:NM_004468:NP_004459:four and a half LIM domains 3	chr1	38462443	38471234	2.50062	5.48949	9.8143
uc001ccn.3:NM_016037:A8K785:A8K785_HUMAN:UTP11L:NM_016037:NP_057121:UTP11-like, U3 small nucleolar	chr1	38478383	38490496	3.10067	4.70928	8.25734
uc001ccp.1:NM_002699:Q03052:PO3F1_HUMAN:POU3F1:NM_002699:NP_002690:POU domain, class 3, transcription factor 1	chr1	38509522	38512450	3.25246	7.89149	5.27787
uc001ccq.2:NM_022157:Q9NQL2-2:Q9NQL2-2:RRAGC:NM_022157:NP_071440:Ras-related GTP binding C	chr1	39305014	39340166	0.952123	1.56144	4.09981
uc001ccs.2:NM_012333:B2R4N0:B2R4N0_HUMAN:MYCBP:NM_012333:NP_036465:c-myc binding protein	chr1	39328636	39339050	1.24225	1.43202	2.11892
uc001cct.1:NM_030772:P57773:CXA9_HUMAN:GJA9:NM_030772:NP_110399:gap junction protein, alpha 9, 59kDa	chr1	39339266	39347289	0.10362	0.0512141	0
uc001ccu.1:NM_017821:B9EH75:B9EH75_HUMAN:RHBDL2:NM_017821:NP_060291:rhomboid protease 2	chr1	39351478	39407456	0.172952	0.24448	0
uc001ccw.2:NM_024595:Q9H9L7:AKIR1_HUMAN:AKIRIN1:NM_024595:NP_078871:akirin 1 isoform 1	chr1	39456915	39471735	6.424	8.62564	15.7192
uc001ccx.2:NM_004552:Q6IBA0:Q6IBA0_HUMAN:NDUFS5:NM_004552:NP_004543:NADH dehydrogenase (ubiquinone) Fe-S protein 5,	chr1	39492005	39500286	67.6654	71.4684	79.5633
uc001cdi.2:NM_181809:Q7Z5Y6:BMP8A_HUMAN:BMP8A:NM_181809:NP_861525:bone morphogenetic protein 8A precursor	chr1	39957317	39995537	0.538974	0.33827	0
uc001cdk.2:NR_003929:::LOC728448:NR_003929::Homo sapiens cDNA FLJ35287 fis, clone PROST2008243.	chr1	39987952	40025370	4.61163	2.8311	7.08628
uc001cdl.2:NM_001135653:Q4VC03:Q4VC03_HUMAN:PABPC4:NM_001135653:NP_001129125:poly A binding protein, cytoplasmic 4 isoform 1	chr1	40026484	40042521	7.353	8.13864	13.0722
uc001cdo.1:NR_002983:::SNORA55:NR_002983::Homo sapiens small nucleolar RNA, H/ACA box 55 (SNORA55), non-coding RNA.	chr1	40033046	40033182	0	0	0
uc001cdp.2:NM_014571:Q9NQ87:HEYL_HUMAN:HEYL:NM_014571:NP_055386:hairy/enhancer-of-split related with YRPW	chr1	40089103	40105348	0.388045	0.279058	0.715345
uc001cdq.1:NM_032526:Q9BXI3:5NT1A_HUMAN:NT5C1A:NM_032526:NP_115915:5'-nucleotidase, cytosolic IA	chr1	40124792	40137710	0	0	0
uc001cdr.2:NM_016257:Q4ZFX3:Q4ZFX3_HUMAN:HPCAL4:NM_016257:NP_057341:hippocalcin-like protein 4	chr1	40144651	40157089	12.6009	13.6366	12.4259
uc001cds.1:NM_006112:B2R971:B2R971_HUMAN:PPIE:NM_006112:NP_006103:peptidylprolyl isomerase E isoform 1	chr1	40204529	40229585	4.39341	3.24638	7.37194
uc001cdz.1:NM_001720:P34820:BMP8B_HUMAN:BMP8B:NM_001720:NP_001711:bone morphogenetic protein 8B preproprotein	chr1	40223902	40254533	0.344188	0.138612	0.0524691
uc001ceb.1:NM_022120:Q9BYC2:SCOT2_HUMAN:OXCT2:NM_022120:NP_071403:3-oxoacid CoA transferase 2 precursor	chr1	40235196	40237020	0.158334	0	0
uc001cer.1:NM_001033082:B4DJH2:B4DJH2_HUMAN:MYCL1:NM_001033082:NP_001028254:l-myc-1 proto-oncogene isoform 1	chr1	40361097	40367687	3.8427	2.54912	7.30076
uc001ceu.2:NM_032793:A8K675:A8K675_HUMAN:MFSD2A:NM_032793:NP_116182:major facilitator superfamily domain containing	chr1	40420783	40435627	2.03491	1.65918	5.55541
uc001cey.3:NM_001105530:B2RDY9:B2RDY9_HUMAN:CAP1:NM_001105530:NP_001099000:adenylyl cyclase-associated protein	chr1	40506254	40538323	8.03789	11.0569	15.9484
uc001cfb.2:NM_000310:Q6FGQ4:Q6FGQ4_HUMAN:PPT1:NM_000310:NP_000301:palmitoyl-protein thioesterase 1 isoform 1	chr1	40538381	40563142	4.77803	6.22985	16.9337
uc001cfc.3:NM_012421:Q13129:RLF_HUMAN:RLF:NM_012421:NP_036553:rearranged L-myc fusion	chr1	40627040	40706592	4.79433	2.8523	8.65911
uc001cfe.2:NM_001008740:Q7Z6W1:TMCO2_HUMAN:TMCO2:NM_001008740:NP_001008740:transmembrane and coiled-coil domains 2	chr1	40713572	40717365	0	0	0
uc001cff.2:CR591289:::CR591289:::Homo sapiens cDNA FLJ30340 fis, clone BRACE2007411.	chr1	40722099	40723658	2.68406	1.37233	5.41075
uc001cfg.2:NM_005857:B3KQI7:B3KQI7_HUMAN:ZMPSTE24:NM_005857:NP_005848:zinc metallopeptidase STE24	chr1	40723732	40759855	0.640684	1.67376	3.82188
uc001cfh.1:NM_001852:B2RMP9:B2RMP9_HUMAN:COL9A2:NM_001852:NP_001843:alpha 2 type IX collagen precursor	chr1	40766162	40783060	6.98087	12.5097	2.19693
uc001cfj.2:NM_022733:B2R7T1:B2R7T1_HUMAN:SMAP2:NM_022733:NP_073570:small ArfGAP2	chr1	40839727	40888992	22.9	17.0609	20.277
uc001cfl.1:NM_023070:Q5QPL3:Q5QPL3_HUMAN:ZNF643:NM_023070:NP_075558:zinc finger protein 643	chr1	40915778	40929352	3.56037	3.39645	7.59126
uc001cfo.2:NM_198494:Q49AA0:ZN642_HUMAN:ZNF642:NM_198494:NP_940896:zinc finger protein 642	chr1	40943301	40962014	1.06291	0.958953	2.15998
uc001cfp.2:NM_022774:Q9H790:DEM1_HUMAN:DEM1:NM_022774:NP_073611:defects in morphology 1 homolog	chr1	40974432	40982212	1.40364	1.28289	1.02867
uc001cft.1:NM_152373:B3KSP5:B3KSP5_HUMAN:ZNF684:NM_152373:NP_689586:zinc finger protein 684	chr1	40997232	41013839	0.68874	1.18008	1.08112
uc001cfu.1:NM_014747:Q9UJD0:RIMS3_HUMAN:RIMS3:NM_014747:NP_055562:regulating synaptic membrane exocytosis 3	chr1	41086351	41131324	12.1098	5.92519	16.8022
uc001cfx.3:NM_001142588:B4DUS6:B4DUS6_HUMAN:NFYC:NM_001142588:NP_001136060:nuclear transcription factor Y, gamma isoform 1	chr1	41157241	41237273	7.57779	11.0618	11.5613
uc001cgf.1:DM004363:::DM004363:::DM004363	chr1	41220042	41220105	0	0	0
uc001cgg.2:DM004364:::DM004364:::DM004364	chr1	41222956	41223043	0	0	0
uc001cgh.1:NM_004700:P56696:KCNQ4_HUMAN:KCNQ4:NM_004700:NP_004691:potassium voltage-gated channel KQT-like protein	chr1	41249683	41304360	0.716286	0.299711	0.205604
uc001cgj.2:NM_133467:Q96RK1:CITE4_HUMAN:CITED4:NM_133467:NP_597724:Cbp/p300-interacting transactivator, with	chr1	41326728	41328018	3.80302	3.20644	3.12237
uc001cgk.3:NM_001905:P17812:PYRG1_HUMAN:CTPS:NM_001905:NP_001896:CTP synthase	chr1	41445006	41478231	2.80442	3.16008	11.7532
uc001cgm.1:NM_144990:Q499Z3:SLNL1_HUMAN:SLFNL1:NM_144990:NP_659427:schlafen-like 1	chr1	41481268	41487397	0.0742808	0.0253666	0
uc001cgo.2:NM_001031694:Q96GD3:SCMH1_HUMAN:SCMH1:NM_001031694:NP_001026864:sex comb on midleg 1 isoform 1	chr1	41492874	41707788	12.4792	8.59419	22.2982
uc001cgx.2:NM_001956:Q5T1R3:Q5T1R3_HUMAN:EDN2:NM_001956:NP_001947:endothelin 2 preproprotein	chr1	41944448	41950344	0.123769	0.43752	0.1304
uc001cha.3:NM_001127714:Q5T1R4-2:Q5T1R4-2:HIVEP3:NM_001127714:NP_001121186:human immunodeficiency virus type I enhancer	chr1	41975684	42384496	3.32857	3.94553	1.27926
uc001chc.1:NM_007102:Q16661:GUC2B_HUMAN:GUCA2B:NM_007102:NP_009033:guanylate cyclase activator 2B precursor	chr1	42619091	42621495	0	0	0
uc001chd.1:NM_033553:Q02747:GUC2A_HUMAN:GUCA2A:NM_033553:NP_291031:guanylate cyclase activator 2A precursor	chr1	42628361	42630395	0	0	0
uc001chf.2:NM_014947:Q9UPW0:FOXJ3_HUMAN:FOXJ3:NM_014947:NP_055762:forkhead box J3	chr1	42642210	42801548	12.8064	14.3851	18.108
uc001chi.2:NM_173642:Q8IXN7:RIMKA_HUMAN:RIMKLA:NM_173642:NP_775913:ribosomal modification protein rimK-like family	chr1	42846467	42889900	1.35158	1.1381	2.31976
uc001chj.2:NM_032257:Q9H0C1:ZMY12_HUMAN:ZMYND12:NM_032257:NP_115633:zinc finger, MYND-type containing 12 isoform 1	chr1	42896002	42921938	0	0	0.385339
uc001chl.2:NM_024664:Q9HAB8:PPCS_HUMAN:PPCS:NM_024664:NP_078940:phosphopantothenoylcysteine synthetase isoform	chr1	42922172	42926085	2.64982	4.20919	7.05578
uc001chq.2:NM_006347:Q6FH36:Q6FH36_HUMAN:PPIH:NM_006347:NP_006338:peptidylprolyl isomerase H	chr1	43124047	43142428	1.36522	1.72091	1.40136
uc001chr.2:AF086102:::AF086102:::Homo sapiens full length insert cDNA clone YZ92E04.	chr1	43144356	43147329	3.55725	1.97794	2.08543
uc001chs.2:NM_004559:P67809:YBOX1_HUMAN:YBX1:NM_004559:NP_004550:nuclease sensitive element binding protein 1	chr1	43148065	43168017	96.1317	108.707	234.796
uc001cht.1:NM_148960:Q8N6F1:CLD19_HUMAN:CLDN19:NM_148960:NP_683763:claudin 19 isoform a	chr1	43198763	43205925	2.45204	5.18044	0.678144
uc001chv.2:NM_022356:Q32P28:P3H1_HUMAN:LEPRE1:NM_022356:NP_071751:leprecan 1 isoform 1	chr1	43212005	43232755	5.95602	7.18061	10.0628
uc001cia.3:NM_024097:Q9BV19:CA050_HUMAN:C1orf50:NM_024097:NP_077002:hypothetical protein LOC79078	chr1	43232915	43241414	1.13615	2.57373	6.4234
uc001cib.2:NM_199342:Q8N300:CCD23_HUMAN:CCDC23:NM_199342:NP_955374:coiled-coil domain containing 23	chr1	43272722	43283059	3.79713	6.07702	0.812354
uc001cie.1:NM_018538:Q96PL5:ERMAP_HUMAN:ERMAP:NM_018538:NP_061008:erythroblast membrane-associated protein	chr1	43282775	43310660	1.41809	2.56907	3.65551
uc001cig.2:NM_015911:Q5VV52-2:Q5VV52-2:ZNF691:NM_015911:NP_056995:zinc finger protein 691	chr1	43312279	43318144	2.80259	1.99232	5.09403
uc001cij.1:BC043541:::BC043541:::Homo sapiens cDNA clone IMAGE:5170739.	chr1	43323292	43354460	0.244354	0	0.204983
uc001cik.2:NM_006516:Q59GX2:Q59GX2_HUMAN:SLC2A1:NM_006516:NP_006507:solute carrier family 2 (facilitated glucose	chr1	43391045	43424847	25.4362	22.6319	26.95
uc001cil.2:CR621467:::CR621467:::Homo sapiens cDNA FLJ32224 fis, clone PLACE6004336.	chr1	43424774	43448990	1.12588	0.369272	0.215444
uc001cip.1:NM_152498:Q96MR6:WDR65_HUMAN:WDR65:NM_152498:NP_689711:WD repeat domain 65	chr1	43638025	43676549	0	0.022011	1.2857
uc001cis.2:NM_144626:Q96AQ2:TM125_HUMAN:TMEM125:NM_144626:NP_653227:transmembrane protein 125	chr1	43735695	43739672	0.158916	0	0
uc001cit.3:NM_182517:Q8IVY1:CA210_HUMAN:C1orf210:NM_182517:NP_872323:hypothetical protein LOC149466	chr1	43747558	43751250	0	0	0
uc001ciu.2:NM_005424:P35590:TIE1_HUMAN:TIE1:NM_005424:NP_005415:tyrosine kinase with immunoglobulin-like and	chr1	43770604	43788778	0.147885	0.0984935	0.333614
uc001ciw.2:NM_005373:Q5JUZ0:Q5JUZ0_HUMAN:MPL:NM_005373:NP_005364:myeloproliferative leukemia virus oncogene	chr1	43803474	43820134	0	0.130849	0.141987
uc001cix.2:NM_001255:Q2VIM1:Q2VIM1_HUMAN:CDC20:NM_001255:NP_001246:cell division cycle 20	chr1	43824625	43828871	3.93834	1.52856	9.8534
uc001cjb.2:NM_022821:Q9BW60:ELOV1_HUMAN:ELOVL1:NM_022821:NP_073732:elongation of very long chain fatty acids-like	chr1	43829072	43833699	5.07456	5.64685	8.04481
uc001cje.1:NM_052877:Q96G25-2:Q96G25-2:MED8:NM_052877:NP_443109:mediator complex subunit 8 isoform 3	chr1	43849587	43855483	3.10701	3.19317	8.14543
uc001cjk.1:NM_015284:Q5T011:K0467_HUMAN:KIAA0467:NM_015284:NP_056099:hypothetical protein LOC23334	chr1	43855555	43918304	8.66389	6.7167	6.93356
uc001cjp.2:NM_031207:Q5T013-4:Q5T013-4:HYI:NM_031207:NP_112484:hydroxypyruvate isomerase homolog	chr1	43916830	43919918	0.976757	0.627194	4.01821
uc001cjr.2:NM_002840:P10586:PTPRF_HUMAN:PTPRF:NM_002840:NP_002831:protein tyrosine phosphatase, receptor type, F	chr1	43996546	44089342	39.6675	21.6316	35.4061
uc001cjx.2:NM_014663:O75164:KDM4A_HUMAN:KDM4A:NM_014663:NP_055478:jumonji domain containing 2A	chr1	44115796	44171188	9.4837	8.45781	13.364
uc001cjy.2:BC094867:::BC094867:::Homo sapiens cDNA clone IMAGE:5485613, partial cds.	chr1	44165357	44173012	0.000121642	1.84042e-05	0
uc001ckb.2:NM_174963:Q5T4X9:Q5T4X9_HUMAN:ST3GAL3:NM_174963:NP_777623:sialyltransferase 6 isoform a	chr1	44171494	44396830	5.92512	5.75168	6.67777
uc001ckw.2:NM_057160:Q5T4W7-2:Q5T4W7-2:ARTN:NM_057160:NP_476501:neurotrophic factor artemin isoform 2	chr1	44398991	44402911	0.0768147	0.505656	0
uc001ckx.2:NM_014652:O94829:IPO13_HUMAN:IPO13:NM_014652:NP_055467:importin 13	chr1	44412477	44433693	6.92514	5.17468	8.79812
uc001ckz.2:NM_001384:Q9BQC3:DPH2_HUMAN:DPH2:NM_001384:NP_001375:diphthamide biosynthesis protein 2 isoform a	chr1	44435652	44439044	3.97386	3.90286	8.13524
uc001cld.2:NM_004047:Q6IB32:Q6IB32_HUMAN:ATP6V0B:NM_004047:NP_004038:ATPase, H+ transporting, lysosomal 21kDa, V0	chr1	44440601	44443971	4.33531	2.39029	6.18149
uc001cli.2:NM_001005417:B3KTP0:B3KTP0_HUMAN:B4GALT2:NM_001005417:NP_001005417:UDP-Gal:betaGlcNAc beta 1,4-	chr1	44444865	44456839	16.5328	17.0727	13.0085
uc001clj.2:NM_152499:Q8N4L8:CCD24_HUMAN:CCDC24:NM_152499:NP_689712:coiled-coil domain containing 24	chr1	44457279	44462196	2.95619	1.32633	0.167516
uc001cll.2:NM_201649:A6NDH1:A6NDH1_HUMAN:SLC6A9:NM_201649:NP_964012:solute carrier family 6 member 9 isoform 2	chr1	44457171	44497134	3.87106	8.06071	5.23236
uc001clp.2:NM_173484:Q5JT82:KLF17_HUMAN:KLF17:NM_173484:NP_775755:zinc finger protein 393	chr1	44584521	44600807	0	0	0
uc001clq.1:NM_001034024:A8K001:A8K001_HUMAN:DMAP1:NM_001034024:NP_001029196:DNA methyltransferase 1 associated protein 1	chr1	44679124	44686351	24.6946	14.1917	28.9248
uc001clt.2:NM_024066:O43414:PRNIP_HUMAN:ERI3:NM_024066:NP_076971:prion protein interacting protein	chr1	44686742	44820939	9.2692	12.5997	12.175
uc001clv.1:NM_018150:Q5VTB9:RN220_HUMAN:RNF220:NM_018150:NP_060620:ring finger protein 220	chr1	44870959	45117396	19.6326	12.1506	13.8953
uc001cmc.2:NM_024587:Q6P2H8:TMM53_HUMAN:TMEM53:NM_024587:NP_078863:transmembrane protein 53	chr1	45100938	45140099	3.19279	5.73791	1.48432
uc001cmf.2:NM_001145636:Q6PIY5:CA228_HUMAN:C1orf228:NM_001145636:NP_001139108:hypothetical protein LOC339541	chr1	45140393	45191263	0.513796	0.536102	0.587031
uc001cmg.3:NM_006845:Q6ICU1:Q6ICU1_HUMAN:KIF2C:NM_006845:NP_006836:kinesin family member 2C	chr1	45205489	45233436	2.91074	2.44897	8.28099
uc001cmi.2:NM_001012:Q5JR94:Q5JR94_HUMAN:RPS8:NM_001012:NP_001003:ribosomal protein S8	chr1	45241245	45244411	57.3885	63.8194	94.4027
uc001cmj.1:NR_000015:::SNORD55:NR_000015::Homo sapiens small nucleolar RNA, C/D box 55 (SNORD55), non-coding RNA.	chr1	45241537	45241610	0	0	0
uc001cmk.1:NR_000024:::SNORD46:NR_000024::Homo sapiens small nucleolar RNA, C/D box 46 (SNORD46), non-coding RNA.	chr1	45242164	45242261	0	0	0
uc001cml.2:NR_001457:::SNORD38B:NR_001457::Homo sapiens small nucleolar RNA, C/D box 38B (SNORD38B), non-coding RNA.	chr1	45244062	45244129	0	0	0
uc001cmm.2:NM_153274:Q8NFU0:BEST4_HUMAN:BEST4:NM_153274:NP_695006:bestrophin 4	chr1	45249258	45253426	0.0689069	0	0
uc001cmn.2:NM_004073:Q5JR99:Q5JR99_HUMAN:PLK3:NM_004073:NP_004064:polo-like kinase 3	chr1	45266035	45271666	2.92457	2.75579	4.51954
uc001cmp.2:NM_001013632:Q5JR98:TC1D4_HUMAN:TCTEX1D4:NM_001013632:NP_001013654:Tctex1 domain containing 4	chr1	45271589	45272957	0.34355	0.377332	0
uc001cmt.1:NM_020365:B2RBH8:B2RBH8_HUMAN:EIF2B3:NM_020365:NP_065098:eukaryotic translation initiation factor 2B,	chr1	45316449	45452282	3.09106	2.72836	5.45006
uc001cna.1:NM_000374:A8K762:A8K762_HUMAN:UROD:NM_000374:NP_000365:uroporphyrinogen decarboxylase	chr1	45477829	45481341	10.5232	10.2762	13.079
uc001cnd.2:NM_020883:Q9P217:ZSWM5_HUMAN:ZSWIM5:NM_020883:NP_065934:zinc finger, SWIM domain containing 5	chr1	45482075	45672250	5.81021	5.21385	5.51216
uc001cne.2:NM_032756:B2R9B0:B2R9B0_HUMAN:HPDL:NM_032756:NP_116145:glyoxalase domain containing 1	chr1	45792544	45794344	0.240485	0.343372	0.22343
uc001cnh.2:NM_001048172:Q9UIF7-5:Q9UIF7-5:MUTYH:NM_001048172:NP_001041637:mutY homolog isoform 3	chr1	45794914	45806142	1.56018	1.20425	2.5498
uc001cns.1:NM_007170:Q5T422:Q5T422_HUMAN:TESK2:NM_007170:NP_009101:testis-specific protein kinase 2	chr1	45809554	45956840	0.0529722	0	0.5577
uc001cnw.2:NM_001102601:B4DV03:B4DV03_HUMAN:C1orf231:NM_001102601:NP_001096071:hypothetical protein LOC126661	chr1	45960580	45965646	0.707228	0.0515787	0.425053
uc001cob.2:NM_181697:B5BU26:B5BU26_HUMAN:PRDX1:NM_181697:NP_859048:peroxiredoxin 1	chr1	45976707	45987609	10.7761	16.8516	32.1099
uc001coe.2:NM_153326:Q6IAZ4:Q6IAZ4_HUMAN:AKR1A1:NM_153326:NP_697021:aldo-keto reductase family 1, member A1	chr1	46016497	46035720	12.879	6.07438	24.4788
uc001coi.1:NM_002482:A8K6H2:A8K6H2_HUMAN:NASP:NM_002482:NP_002473:nuclear autoantigenic sperm protein isoform 2	chr1	46049716	46084567	53.1959	60.2374	80.9693
uc001coq.2:NM_021639:Q9HC44:GPBL1_HUMAN:GPBP1L1:NM_021639:NP_067652:GC-rich promoter binding protein 1-like 1	chr1	46092977	46152302	4.08583	2.65474	5.52952
uc001cor.1:NM_016486:Q7Z2G0:Q7Z2G0_HUMAN:TMEM69:NM_016486:NP_057570:transmembrane protein 69	chr1	46153846	46160108	1.66754	1.51907	4.02317
uc001cou.2:NM_005897:A2A6V4:A2A6V4_HUMAN:IPP:NM_005897:NP_005888:intracisternal A particle-promoted polypeptide	chr1	46159999	46216485	0.455662	0.588001	2.69013
uc001cov.2:NM_015112:Q6P0Q8:MAST2_HUMAN:MAST2:NM_015112:NP_055927:microtubule associated serine/threonine kinase	chr1	46269284	46501797	17.6903	11.5435	19.2068
uc001cpb.3:NM_003629:B2R9C1:B2R9C1_HUMAN:PIK3R3:NM_003629:NP_003620:phosphoinositide-3-kinase, regulatory subunit 3	chr1	46505812	46642160	8.17451	13.7088	20.1264
uc001cpe.2:NM_017739:Q8WZA1:PMGT1_HUMAN:POMGNT1:NM_017739:NP_060209:O-linked mannose	chr1	46654353	46685977	7.49659	7.21466	9.82086
uc001cpn.2:NM_006369:A8K5G8:A8K5G8_HUMAN:LRRC41:NM_006369:NP_006360:MUF1 protein	chr1	46744072	46769038	11.2454	10.9083	17.8843
uc001cpp.2:NM_006004:B2R4V9:B2R4V9_HUMAN:UQCRH:NM_006004:NP_005995:ubiquinol-cytochrome c reductase hinge protein	chr1	46769379	46782445	3.03522	4.86097	10.2846
uc001cpr.1:NM_199044:Q96CB9:NSUN4_HUMAN:NSUN4:NM_199044:NP_950245:NOL1/NOP2/Sun domain family 4 protein	chr1	46806389	46830690	0.620859	1.24935	2.2897
uc001cpu.2:NM_001441:O00519:FAAH1_HUMAN:FAAH:NM_001441:NP_001432:fatty acid amide hydrolase	chr1	46859938	46879520	5.30476	3.76997	4.49445
uc001cpx.2:NM_147192:Q8NFW5:DMBX1_HUMAN:DMBX1:NM_147192:NP_671725:diencephalon/mesencephalon homeobox 1 isoform b	chr1	46972667	46979884	1.00397	0.529406	0.374865
uc001cpy.2:BC101298:Q96MR4:Q96MR4_HUMAN:KNCN:::SubName: Full=cDNA FLJ32011 fis, clone NT2RP7009507;	chr1	47011315	47015678	0.0977356	0.168935	0.0932276
uc001cqb.2:NM_003684:Q9BUB5:MKNK1_HUMAN:MKNK1:NM_003684:NP_003675:MAP kinase-interacting serine/threonine kinase 1	chr1	47023090	47082563	1.99695	2.05933	2.32842
uc001cqe.3:NM_145279:Q70IA8:MOL2C_HUMAN:MOBKL2C:NM_145279:NP_660322:MOB1, Mps One Binder kinase activator-like 2C	chr1	47073387	47082563	0.72007	0.806649	1.60442
uc001cqh.2:NM_022745:Q5TC12:ATPF1_HUMAN:ATPAF1:NM_022745:NP_073582:ATP synthase mitochondrial F1 complex assembly	chr1	47098412	47134099	8.14333	7.87226	12.7828
uc001cqj.2:NM_001145474:Q6PEX7:CA223_HUMAN:C1orf223:NM_001145474:NP_001138946:hypothetical protein LOC374973	chr1	47137499	47139249	0	0	0
uc001cqk.3:NM_014774:O75071:K0494_HUMAN:KIAA0494:NM_014774:NP_055589:hypothetical protein LOC9813	chr1	47124358	47184736	4.16294	5.32715	16.1641
uc001cqn.3:NM_001099772:Q8WWF2:Q8WWF2_HUMAN:CYP4B1:NM_001099772:NP_001093242:cytochrome P450, family 4, subfamily B,	chr1	47264669	47285020	0	0	0
uc001cqo.1:NR_002788:::CYP4Z2P:NR_002788::Homo sapiens cDNA FLJ40054 fis, clone TBAES2000315, weakly similar to CYTOCHROME P450 4A1 (EC 1.14.15.3).	chr1	47323905	47366147	0	0	0
uc001cqp.3:NM_000778:A5PKT5:A5PKT5_HUMAN:CYP4A11:NM_000778:NP_000769:cytochrome P450, family 4, subfamily A,	chr1	47394847	47407156	1.64096	0.988165	0.189419
uc001cqt.2:NM_178033:Q5VVE5:Q5VVE5_HUMAN:CYP4X1:NM_178033:NP_828847:cytochrome P450, family 4, subfamily X,	chr1	47427035	47516422	0.0650629	0.474776	0.551829
uc001cqu.1:NM_178134:Q86W10:CP4Z1_HUMAN:CYP4Z1:NM_178134:NP_835235:cytochrome P450 4Z1	chr1	47533159	47583992	0	0	0
uc001cqv.1:NM_001010969:Q02928:CP4AB_HUMAN:CYP4A22:NM_001010969:NP_001010969:cytochrome P450, family 4, subfamily A,	chr1	47603106	47614526	0	0	0
uc001cqw.2:NM_005764:Q6ICT9:Q6ICT9_HUMAN:PDZK1IP1:NM_005764:NP_005755:PDZK1 interacting protein 1	chr1	47649261	47655771	0	0	0
uc001cqx.2:NM_003189:P17542:TAL1_HUMAN:TAL1:NM_003189:NP_003180:T-cell acute lymphocytic leukemia 1	chr1	47681962	47697387	0.035132	0	0
uc001crd.1:NM_001048166:Q15468-2:Q15468-2:STIL:NM_001048166:NP_001041631:SCL/TAL1 interrupting locus isoform 1	chr1	47715810	47779819	1.31903	0.77311	2.69554
uc001cri.2:NM_016308:B2R6S5:B2R6S5_HUMAN:CMPK1:NM_016308:NP_057392:UMP-CMP kinase 1 isoform a	chr1	47799468	47844510	6.26708	7.89734	19.8299
uc001crj.1:AX748181:::AX748181:::Homo sapiens cDNA FLJ36201 fis, clone TESTI2028290.	chr1	47859449	47861215	0	0	0
uc001crk.2:NM_012186:Q13461:FOXE3_HUMAN:FOXE3:NM_012186:NP_036318:forkhead box E3	chr1	47881743	47883723	0.947366	0.504252	0
uc001crl.2:NR_026878:::MGC12982:NR_026878::Homo sapiens, clone IMAGE:3354505, mRNA.	chr1	47897807	47900313	0.0575783	0.303552	0.534804
uc001crm.2:NM_004474:O60548:FOXD2_HUMAN:FOXD2:NM_004474:NP_004465:forkhead box D2	chr1	47901688	47906362	0	0.162751	0
uc001cro.2:NM_001011547:Q2M3M2:SC5A9_HUMAN:SLC5A9:NM_001011547:NP_001011547:solute carrier family 5 (sodium/glucose	chr1	48688356	48714316	0	0.289026	0
uc001crr.1:NM_019073:Q9NWH7:SPAT6_HUMAN:SPATA6:NM_019073:NP_061946:spermatogenesis associated 6 precursor	chr1	48764277	48937845	1.18462	1.47965	1.45871
uc001cru.2:NM_032785:Q5VU57:CBPC6_HUMAN:AGBL4:NM_032785:NP_116174:ATP/GTP binding protein-like 4	chr1	48998526	50489626	0	0.366993	0.584221
uc001crx.3:NM_024603:Q7L4P6:BEND5_HUMAN:BEND5:NM_024603:NP_078879:BEN domain containing 5	chr1	49193541	49242547	11.2151	8.38727	15.1889
uc001csb.2:NM_021952:B1AM49:B1AM49_HUMAN:ELAVL4:NM_021952:NP_068771:ELAV-like 4 isoform 1	chr1	50513685	50667540	10.0681	5.83231	11.7368
uc001cse.1:NM_007051:Q549F0:Q549F0_HUMAN:FAF1:NM_007051:NP_008982:FAS-associated factor 1	chr1	50906934	51425936	5.94568	7.80358	14.979
uc001csg.2:NM_078626:Q6ICV4:Q6ICV4_HUMAN:CDKN2C:NM_078626:NP_523240:cyclin-dependent kinase inhibitor 2C	chr1	51433607	51440307	5.02829	4.81451	5.7634
uc001csh.2:NM_001136508:Q5T7R7:CA185_HUMAN:C1orf185:NM_001136508:NP_001129980:hypothetical protein LOC284546	chr1	51567906	51613752	0	0	0
uc001csi.3:NM_014372:Q9Y3C5:RNF11_HUMAN:RNF11:NM_014372:NP_055187:ring finger protein 11	chr1	51701944	51739117	9.06516	10.3228	20.8404
uc001csq.1:NM_001981:P42566:EPS15_HUMAN:EPS15:NM_001981:NP_001972:epidermal growth factor receptor pathway	chr1	51819934	51984995	7.48499	6.08229	17.0897
uc001csu.2:NM_148909:B3KPQ4:B3KPQ4_HUMAN:OSBPL9:NM_148909:NP_683707:oxysterol binding protein-like 9 isoform f	chr1	52042850	52254136	7.04157	6.97276	10.6592
uc001ctc.3:NM_002525:B1AKJ5:B1AKJ5_HUMAN:NRD1:NM_002525:NP_002516:nardilysin isoform a	chr1	52254867	52344609	16.731	17.0051	23.6289
uc001cth.2:NM_002867:P20337:RAB3B_HUMAN:RAB3B:NM_002867:NP_002858:RAB3B, member RAS oncogene family	chr1	52384836	52456348	3.82413	3.56502	11.4339
uc001cti.2:NM_015913:B3KQS0:B3KQS0_HUMAN:TXNDC12:NM_015913:NP_056997:thioredoxin domain containing 12 precursor	chr1	52485806	52521047	4.61081	6.10681	10.0308
uc001ctj.1:NM_138417:Q96EK9:KTI12_HUMAN:KTI12:NM_138417:NP_612426:KTI12 homolog, chromatin associated	chr1	52497776	52499472	4.08371	2.83132	5.42454
uc001ctk.2:NM_152265:Q96K17:BT3L4_HUMAN:BTF3L4:NM_152265:NP_689478:basic transcription factor 3-like 4 isoform 1	chr1	52521856	52554090	2.98507	6.66263	22.8605
uc001cto.2:NM_004799:Q5T0F7:Q5T0F7_HUMAN:ZFYVE9:NM_004799:NP_004790:zinc finger, FYVE domain containing 9 isoform 3	chr1	52608045	52812357	4.33491	5.5787	14.4415
uc001ctq.1:NM_032449:Q5T0F9:C2D1B_HUMAN:CC2D1B:NM_032449:NP_115825:coiled-coil and C2 domain containing 1B	chr1	52816266	52831864	1.09394	2.04318	1.94477
uc001ctt.2:NM_004153:Q13415:ORC1_HUMAN:ORC1L:NM_004153:NP_004144:origin recognition complex, subunit 1	chr1	52838501	52870131	1.55806	1.47653	4.18321
uc001ctv.3:NM_032864:Q8NAV1:PR38A_HUMAN:PRPF38A:NM_032864:NP_116253:PRP38 pre-mRNA processing factor 38 (yeast)	chr1	52870218	52883991	4.11426	2.71689	2.57689
uc001ctw.3:BC000777:::PRPF38A:::Homo sapiens cDNA FLJ14936 fis, clone PLACE1010194, weakly similar to SPLICING FACTOR, ARGININE/SERINE-RICH 2.	chr1	52870218	52883991	1.47955	2.1392	8.02658
uc001cty.2:NM_001009881:Q5TAX3:ZCH11_HUMAN:ZCCHC11:NM_001009881:NP_001009881:zinc finger, CCHC domain containing 11 isoform	chr1	52888947	53019130	40.0807	12.6395	51.612
uc001cue.2:NM_015696:Q96SL4:GPX7_HUMAN:GPX7:NM_015696:NP_056511:glutathione peroxidase 7 precursor	chr1	53068042	53074722	1.99752	2.32299	4.25071
uc001cuf.2:NM_001042693:Q6UWV7:F159A_HUMAN:FAM159A:NM_001042693:NP_001036158:hypothetical protein LOC348378	chr1	53099065	53135337	0.191282	1.50182	0
uc001cui.1:NM_023077:Q96BR5:CA163_HUMAN:C1orf163:NM_023077:NP_075565:hypothetical protein LOC65260	chr1	53152513	53164038	0.983397	2.15037	4.18626
uc001cuj.2:NM_024646:Q9C0D3:ZY11B_HUMAN:ZYG11B:NM_024646:NP_078922:zyg-11 homolog B	chr1	53192130	53293011	3.54912	3.30613	13.4487
uc001cuk.2:NM_001004339:Q6WRX3:ZY11A_HUMAN:ZYG11A:NM_001004339:NP_001004339:zyg-11 homolog A	chr1	53308182	53360247	0	0.0253432	0.099885
uc001cuo.3:NM_018281:Q86YB7-2:Q86YB7-2:ECHDC2:NM_018281:NP_060751:enoyl Coenzyme A hydratase domain containing 2	chr1	53361903	53392851	2.38781	0.714199	0.364288
uc001cur.1:NM_002979:Q5VVZ1:Q5VVZ1_HUMAN:SCP2:NM_002979:NP_002970:sterol carrier protein 2 isoform 1 proprotein	chr1	53392947	53517282	3.15623	4.44346	6.84341
uc001cuv.2:NM_153703:Q7Z5L7-3:Q7Z5L7-3:PODN:NM_153703:NP_714914:podocan	chr1	53527884	53551173	4.78279	5.35797	1.28203
uc001cuy.2:NM_006671:O00341:EAA5_HUMAN:SLC1A7:NM_006671:NP_006662:solute carrier family 1 (glutamate transporter),	chr1	53552855	53608289	0.844043	0.244453	0
uc001cva.1:AX748428:::AX748428:::Homo sapiens cDNA FLJ36729 fis, clone UTERU2012581.	chr1	53580247	53584281	0.047489	0	0
uc001cvb.3:NM_000098:B2R6S0:B2R6S0_HUMAN:CPT2:NM_000098:NP_000089:carnitine O-palmitoyltransferase precursor	chr1	53662100	53679867	2.00664	2.66332	5.6063
uc001cvd.2:NM_017887:Q9NWV4:CA123_HUMAN:C1orf123:NM_017887:NP_060357:hypothetical protein LOC54987	chr1	53679773	53686289	1.79343	3.26455	6.19285
uc001cvf.1:NM_002370:A8MXB0:MGN3_HUMAN:MAGOH:NM_002370:NP_002361:mago-nashi homolog	chr1	53692563	53704207	2.54304	1.04949	3.97345
uc001cvg.2:BC033363:::BC033363:::Homo sapiens, clone IMAGE:4753714, mRNA.	chr1	53704281	53708454	0.733684	1.57136	0.409011
uc001cvi.1:NM_004631:Q14114:LRP8_HUMAN:LRP8:NM_004631:NP_004622:low density lipoprotein receptor-related protein	chr1	53711211	53793821	18.7163	10.7009	17.3236
uc001cvn.1:AK097571:::AK097571:::Homo sapiens cDNA FLJ40252 fis, clone TESTI2024299.	chr1	53793904	53802889	0.113169	0	0
uc001cvq.1:NM_033067:Q96MA1:DMRTB_HUMAN:DMRTB1:NM_033067:NP_149056:DMRT-like family B with proline-rich C-terminal,	chr1	53925071	53933158	0	0	0
uc001cvr.1:NM_147193:Q8NBF1:GLIS1_HUMAN:GLIS1:NM_147193:NP_671726:GLIS family zinc finger 1	chr1	53971905	54199877	0.563637	0.219485	0.186054
uc001cvs.2:NM_018087:Q9BTX1:NDC1_HUMAN:TMEM48:NM_018087:NP_060557:transmembrane protein 48	chr1	54233389	54304175	0.357113	0.587961	3.11543
uc001cvu.2:NM_018982:B2RCM7:B2RCM7_HUMAN:YIPF1:NM_018982:NP_061855:Yip1 domain family, member 1	chr1	54317406	54355453	3.12345	4.88953	7.68806
uc001cwb.2:NM_001039715:P49895-4:P49895-4:DIO1:NM_001039715:NP_001034804:deiodinase, iodothyronine, type I isoform c	chr1	54359860	54376758	0	0	0
uc001cwh.2:NM_016126:Q9Y547:HSB11_HUMAN:HSPB11:NM_016126:NP_057210:heat shock protein family B (small), member 11	chr1	54387233	54411288	1.63712	1.78351	3.98182
uc001cwj.1:NM_052940:Q9Y546:LRC42_HUMAN:LRRC42:NM_052940:NP_443172:leucine rich repeat containing 42	chr1	54412036	54433839	3.09649	3.3624	8.48541
uc001cwm.1:NM_001010978:Q5T700:LRAD1_HUMAN:LDLRAD1:NM_001010978:NP_001010978:low density lipoprotein receptor class A domain	chr1	54474506	54483803	0	0	0
uc001cwp.2:NM_004872:B3KQL7:B3KQL7_HUMAN:TMEM59:NM_004872:NP_004863:thymic dendritic cell-derived factor 1	chr1	54497350	54519111	7.0736	5.70535	19.4276
uc001cwt.1:NM_153035:Q96MN5:CA083_HUMAN:C1orf83:NM_153035:NP_694580:hypothetical protein LOC127428	chr1	54519273	54578192	3.93408	3.0636	4.74288
uc001cwv.1:NM_201546:Q5VXM1:CDCP2_HUMAN:CDCP2:NM_201546:NP_963840:CUB domain containing protein 2 precursor	chr1	54604667	54619443	0	0.10476	0.0405486
uc001cxa.3:NM_016491:Q9BZE1:RM37_HUMAN:MRPL37:NM_016491:NP_057575:mitochondrial ribosomal protein L37 precursor	chr1	54665839	54691137	17.2542	14.544	40.8048
uc001cxe.2:NM_145716:Q5T861:Q5T861_HUMAN:SSBP3:NM_145716:NP_663768:single stranded DNA binding protein 3 isoform a	chr1	54692195	54872092	1.98585	5.3906	3.62346
uc001cxi.1:CR596789:::CR596789:::full-length cDNA clone CS0DJ011YF19 of T cells (Jurkat cell line) Cot 10-normalized of Homo sapiens (human).	chr1	54751086	54753827	0	0	0
uc001cxl.1:NM_147161:Q8WXI4-2:Q8WXI4-2:ACOT11:NM_147161:NP_671517:thioesterase, adipose associated isoform BFIT2	chr1	55007929	55100417	0.163988	0.0439058	0.35248
uc001cxn.2:NM_176782:Q8WW52:F151A_HUMAN:FAM151A:NM_176782:NP_788954:hypothetical protein LOC338094	chr1	55074850	55089200	0	0	0
uc001cxx.3:NM_004623:O95801:TTC4_HUMAN:TTC4:NM_004623:NP_004614:tetratricopeptide repeat domain 4	chr1	55181528	55207980	6.2284	4.14903	12.6626
uc001cxy.2:NM_152268:A8K0W4:A8K0W4_HUMAN:PARS2:NM_152268:NP_689481:prolyl-tRNA synthetase (mitochondrial)(putative)	chr1	55222572	55230187	2.52279	0.973178	2.45256
uc001cyb.3:NM_001110533:Q3ZCV2:CA177_HUMAN:C1orf177:NM_001110533:NP_001104003:hypothetical protein LOC163747 isoform 2	chr1	55271735	55307936	0.331942	0	0
uc001cyc.1:NM_014762:Q15392:DHC24_HUMAN:DHCR24:NM_014762:NP_055577:24-dehydrocholesterol reductase precursor	chr1	55315299	55352921	32.9856	52.0847	44.3847
uc001cyd.2:NM_182532:Q8N0U2:TMM61_HUMAN:TMEM61:NM_182532:NP_872338:transmembrane protein 61	chr1	55446464	55457965	0	0.0433794	0
uc001cye.2:NM_057176:Q5VU50:Q5VU50_HUMAN:BSND:NM_057176:NP_476517:barttin	chr1	55464616	55474464	0	0	0
uc001cyf.1:NM_174936:Q8NBP7:PCSK9_HUMAN:PCSK9:NM_174936:NP_777596:proprotein convertase subtilisin/kexin type 9	chr1	55505219	55530523	0.0457848	0.12364	2.25516
uc001cyg.3:NM_015306:Q9UPU5:UBP24_HUMAN:USP24:NM_015306:NP_056121:ubiquitin specific protease 24	chr1	55532038	55680762	5.9942	2.89175	10.0574
uc001cyi.1:AK127270:Q6ZSN9:Q6ZSN9_HUMAN:AK127270:::SubName: Full=cDNA FLJ45337 fis, clone BRHIP3007960;	chr1	56046709	56200675	0	0	0
uc001cyj.1:NM_177414:B2R651:B2R651_HUMAN:PPAP2B:NM_177414:NP_803133:phosphatidic acid phosphatase type 2B	chr1	56960432	57045257	10.075	10.0457	19.5248
uc001cyk.3:NM_006252:P54646:AAPK2_HUMAN:PRKAA2:NM_006252:NP_006243:AMP-activated protein kinase alpha 2 catalytic	chr1	57110989	57181007	0.493778	0.462676	1.58874
uc001cym.3:NM_001004303:Q5VWT5:CA168_HUMAN:C1orf168:NM_001004303:NP_001004303:hypothetical protein LOC199920	chr1	57184477	57285369	0.134327	0.28893	0.691365
uc001cyn.2:BC048114:::BC048114:::Homo sapiens cDNA clone IMAGE:5264111.	chr1	57289361	57292593	0	0	0
uc001cyo.2:NM_000562:P07357:CO8A_HUMAN:C8A:NM_000562:NP_000553:complement component 8, alpha polypeptide	chr1	57320442	57383894	0	0	0
uc001cyp.2:NM_000066:A1L4K7:A1L4K7_HUMAN:C8B:NM_000066:NP_000057:complement component 8, beta polypeptide	chr1	57394884	57431688	0	0	0
uc001cys.1:NM_021080:B3KTG3:B3KTG3_HUMAN:DAB1:NM_021080:NP_066566:disabled homolog 1	chr1	57463578	59012446	9.76858	11.9709	11.0642
uc001cyu.1:BC047487:::BC047487:::Homo sapiens cDNA clone IMAGE:5295305.	chr1	58326214	58328786	0	0	0
uc001cyw.1:AX746780:::AX746780:::Homo sapiens cDNA FLJ33782 fis, clone BRSSN2007464.	chr1	58933598	58934677	0	0	0
uc001cyy.2:NM_145243:Q96E52:OMA1_HUMAN:OMA1:NM_145243:NP_660286:OMA1 homolog, zinc metallopeptidase precursor	chr1	58939503	59012446	0.39755	0.467731	5.31001
uc001cyz.3:NM_002353:P09758:TACD2_HUMAN:TACSTD2:NM_002353:NP_002344:tumor-associated calcium signal transducer 2	chr1	59041096	59043166	0	0	0
uc001cza.2:BX537912:::KIAA1915:::Homo sapiens mRNA for KIAA1915 protein, partial cds.	chr1	59120411	59124660	6.48614	3.02114	7.89424
uc001cze.2:NM_002228:P05412:JUN_HUMAN:JUN:NM_002228:NP_002219:jun oncogene	chr1	59246463	59249785	64.805	52.6388	53.4419
uc001czn.2:BC042048:::BC042048:::Homo sapiens, clone IMAGE:5547568, mRNA.	chr1	60238466	60254499	0	0	0
uc001czo.2:NM_015888:A8K8E9:A8K8E9_HUMAN:HOOK1:NM_015888:NP_056972:hook homolog 1	chr1	60280462	60342049	0.406845	0.142299	0.896385
uc001czq.2:NM_000775:P51589:CP2J2_HUMAN:CYP2J2:NM_000775:NP_000766:cytochrome P450, family 2, subfamily J,	chr1	60358980	60392423	0	0	0.168775
uc001czs.1:NM_152377:Q8N0U7:CA087_HUMAN:C1orf87:NM_152377:NP_689590:hypothetical protein LOC127795	chr1	60454823	60539426	0	0.0292217	0
uc001czt.1:AK097193:::AK097193:::Homo sapiens cDNA FLJ39874 fis, clone SPLEN2015815.	chr1	61125302	61291256	1.29271	1.11558	0.710529
uc001czu.2:BC030753:::BC030753:::Homo sapiens cDNA clone IMAGE:4796864.	chr1	61405916	61436448	0	0.187328	0
uc001czz.1:NM_032027:Q9BX74:TM2D1_HUMAN:TM2D1:NM_032027:NP_114416:beta-amyloid binding protein precursor	chr1	62146718	62191095	0.80803	0.950876	16.5949
uc001dab.2:NM_176877:Q8NI35:INADL_HUMAN:INADL:NM_176877:NP_795352:InaD-like	chr1	62208148	62644346	1.05924	1.21943	2.61791
uc001dae.3:NM_019079:Q5T7N2:LITD1_HUMAN:L1TD1:NM_019079:NP_061952:LINE-1 type transposase domain containing 1	chr1	62660495	62677998	0.411832	0.0246724	0.192399
uc001dah.3:NM_181712:Q5T7N3:KANK4_HUMAN:KANK4:NM_181712:NP_859063:ankyrin repeat domain 38	chr1	62701837	62785083	1.3902	0.209156	4.74559
uc001dak.1:NM_001017416:O94782:UBP1_HUMAN:USP1:NM_001017416:NP_001017416:ubiquitin specific protease 1	chr1	62901974	62917915	4.27151	5.24872	11.6875
uc001dap.2:NM_033407:Q96N67-5:Q96N67-5:DOCK7:NM_033407:NP_212132:dedicator of cytokinesis 7	chr1	62920397	63153969	3.33323	2.69624	17.2012
uc001das.1:NM_014495:B1ALJ0:B1ALJ0_HUMAN:ANGPTL3:NM_014495:NP_055310:angiopoietin-like 3 precursor	chr1	63063187	63071180	0	0	0
uc001dau.2:NM_032852:Q96DT6:ATG4C_HUMAN:ATG4C:NM_032852:NP_116241:APG4 autophagy 4 homolog C isoform 7	chr1	63249802	63330049	0.648714	0.669667	1.81807
uc001dav.2:BC040309:::BC040309:::Homo sapiens cDNA clone IMAGE:4838722.	chr1	63624754	63630026	0	0	0
uc001daw.1:BC040309:::BC040309:::Homo sapiens cDNA clone IMAGE:4838722.	chr1	63635822	63782901	0	0	0
uc001dax.2:NM_012183:Q9UJU5:FOXD3_HUMAN:FOXD3:NM_012183:NP_036315:forkhead box D3	chr1	63788729	63790797	0	0.0919609	1.4409
uc001dba.1:NM_014288:Q13352:CENPR_HUMAN:ITGB3BP:NM_014288:NP_055103:integrin beta 3 binding protein	chr1	63906461	63988835	0.451378	0.489414	2.86982
uc001dbf.2:NM_032437:A8K855:EFCB7_HUMAN:EFCAB7:NM_032437:NP_115813:EF-hand calcium binding domain 7	chr1	63989012	64038363	0.794824	0.725244	3.87531
uc001dbg.1:NR_002771:::BCMSUNL:NR_002771::Homo sapiens BCMS-upstream neighbor-like (BCMSUNL) mRNA, partial sequence.	chr1	64014650	64016307	0.522478	0.31562	0.803857
uc001dbh.2:NM_002633:P36871:PGM1_HUMAN:PGM1:NM_002633:NP_002624:phosphoglucomutase 1	chr1	64058946	64125914	7.92212	8.25904	13.9474
uc001dbj.2:NM_005012:Q01973:ROR1_HUMAN:ROR1:NM_005012:NP_005003:receptor tyrosine kinase-like orphan receptor 1	chr1	64239689	64644707	1.02946	2.04093	4.87843
uc001dbl.2:AK096291:::AK096291:::Homo sapiens cDNA FLJ38972 fis, clone NT2RI2002564.	chr1	64560125	64636980	0	0	0.111752
uc001dbm.2:CR594506:::CR594506:::Homo sapiens cDNA FLJ20769 fis, clone COL06674.	chr1	64645310	64647177	0.15457	0.152792	1.24924
uc001dbn.1:NM_152489:Q5VVX9-2:Q5VVX9-2:UBE2U:NM_152489:NP_689702:ubiquitin-conjugating enzyme E2U (putative)	chr1	64669489	64710027	0	0	0
uc001dbo.1:NM_020925:Q5VU97:CAHD1_HUMAN:CACHD1:NM_020925:NP_065976:cache domain containing 1	chr1	64936475	65158741	7.29816	5.0668	19.3974
uc001dbs.1:NM_018211:Q9HCJ3-2:Q9HCJ3-2:RAVER2:NM_018211:NP_060681:ribonucleoprotein, PTB-binding 2	chr1	65210777	65298912	1.60734	1.27642	3.09073
uc001dbu.1:NM_002227:P23458:JAK1_HUMAN:JAK1:NM_002227:NP_002218:janus kinase 1	chr1	65298905	65432619	7.47935	8.6452	20.7946
uc001dbw.2:BC035370:::BC035370:::Homo sapiens cDNA FLJ44251 fis, clone TKIDN2004458.	chr1	65445260	65468159	0	0.0411278	0
uc001dbx.2:DM004381:::DM004381:::DM004381	chr1	65524118	65524191	0	0	0
uc001dby.2:NM_203464:B2R927:B2R927_HUMAN:AK3L1:NM_203464:NP_982289:adenylate kinase 3-like 1 isoform 7	chr1	65613231	65693173	0.276509	0.403442	0.935509
uc001dcd.1:NM_014787:O75061:AUXI_HUMAN:DNAJC6:NM_014787:NP_055602:DnaJ (Hsp40) homolog, subfamily C, member 6	chr1	65720144	65881552	13.5374	7.64279	21.8194
uc001dcf.2:NM_017526:Q6FHL5:Q6FHL5_HUMAN:LEPROT:NM_017526:NP_059996:leptin receptor gene-related protein	chr1	65886317	65898249	3.30786	4.86766	1.33095
uc001dci.2:NM_002303:P48357:LEPR_HUMAN:LEPR:NM_002303:NP_002294:leptin receptor isoform 1	chr1	65886317	66102820	0.466124	0.0282178	5.81851
uc001dco.2:NM_002600:Q5TEK6:Q5TEK6_HUMAN:PDE4B:NM_002600:NP_002591:phosphodiesterase 4B isoform 1	chr1	66258192	66840261	7.85887	8.44612	12.9018
uc001dcr.2:NM_032291:Q9BQI5:SGIP1_HUMAN:SGIP1:NM_032291:NP_115667:SH3-domain GRB2-like (endophilin) interacting	chr1	66999824	67210767	4.50322	2.5752	8.70613
uc001dcv.2:NM_152665:Q8N7M0:TC1D1_HUMAN:TCTEX1D1:NM_152665:NP_689878:Tctex1 domain containing 1	chr1	67218139	67244729	0	0.0423604	0.127272
uc001dcw.2:NM_005478:Q9Y5Q6:INSL5_HUMAN:INSL5:NM_005478:NP_005469:insulin-like 5 precursor	chr1	67263424	67266939	0	0	0
uc001dcx.2:NM_024763:A0AVI9:A0AVI9_HUMAN:WDR78:NM_024763:NP_079039:WD repeat domain 78 isoform 1	chr1	67278573	67390570	1.03082	1.08531	1.20586
uc001dde.2:NM_001077700:Q5TAD5:Q5TAD5_HUMAN:MIER1:NM_001077700:NP_001071168:mesoderm induction early response 1 isoform b	chr1	67390577	67454302	1.76635	1.66865	4.33663
uc001ddk.2:NM_015139:Q9NTN3:S35D1_HUMAN:SLC35D1:NM_015139:NP_055954:solute carrier family 35 (UDP-glucuronic	chr1	67465014	67520080	0.500229	0.626263	1.29386
uc001ddl.1:NM_001013674:Q5JVX7:CA141_HUMAN:C1orf141:NM_001013674:NP_001013696:hypothetical protein LOC400757	chr1	67557858	67600653	0	0	0
uc001ddo.2:NM_144701:Q5VWK5:IL23R_HUMAN:IL23R:NM_144701:NP_653302:interleukin 23 receptor precursor	chr1	67604589	67725648	0	0	0
uc001ddu.2:NM_001559:B1AN98:B1AN98_HUMAN:IL12RB2:NM_001559:NP_001550:interleukin 12 receptor, beta 2 precursor	chr1	67773046	67862582	0.124035	0.0679263	0.065099
uc001ddv.2:NM_001018067:Q8NC51:PAIRB_HUMAN:SERBP1:NM_001018067:NP_001018077:SERPINE1 mRNA binding protein 1 isoform 1	chr1	67873494	67896123	6.29554	6.17669	18.2086
uc001ddz.1:NM_001924:Q5TCA8:Q5TCA8_HUMAN:GADD45A:NM_001924:NP_001915:growth arrest and DNA-damage-inducible, alpha	chr1	68150882	68154019	8.45147	9.09421	13.0039
uc001dea.1:NM_018841:Q69YP5:Q69YP5_HUMAN:GNG12:NM_018841:NP_061329:G-protein gamma-12 subunit precursor	chr1	68167148	68299142	0.886228	2.82278	7.99505
uc001deb.1:AK124028:::AK124028:::Homo sapiens cDNA FLJ38762 fis, clone KIDNE2013801.	chr1	68297985	68668670	0.0699084	0.0691043	0.0578835
uc001ded.2:NM_004675:B3KMP3:B3KMP3_HUMAN:DIRAS3:NM_004675:NP_004666:DIRAS family, GTP-binding RAS-like 3	chr1	68511646	68516481	0.262347	0.835618	4.64173
uc001def.1:NM_024911:B2RNT2:B2RNT2_HUMAN:GPR177:NM_024911:NP_079187:G protein-coupled receptor 177 isoform 1	chr1	68564151	68698253	7.2537	17.6875	43.1797
uc001dei.1:NM_000329:Q5T9U3:Q5T9U3_HUMAN:RPE65:NM_000329:NP_000320:retinal pigment epithelium-specific protein	chr1	68894506	68915642	1.10653	1.03911	3.21646
uc001dem.3:NM_001114120:Q5TB30-5:Q5TB30-5:DEPDC1:NM_001114120:NP_001107592:DEP domain containing 1 isoform a	chr1	68939836	68962799	0.428866	0.37907	2.21461
uc001den.2:BC020917:::BC020917:::Homo sapiens, clone IMAGE:4064953, mRNA.	chr1	68962358	69004308	0	0	0
uc001dep.2:NM_020794:Q96NW7:LRRC7_HUMAN:LRRC7:NM_020794:NP_065845:leucine rich repeat containing 7	chr1	70032867	70340687	3.17501	2.85662	4.2156
uc001der.1:NM_017768:Q9H9A6:LRC40_HUMAN:LRRC40:NM_017768:NP_060238:leucine rich repeat containing 40	chr1	70610496	70671275	2.58477	2.35464	8.6123
uc001des.2:NM_004768:Q05519:SFR11_HUMAN:SFRS11:NM_004768:NP_004759:splicing factor, arginine/serine-rich 11	chr1	70671364	70717683	55.3656	36.7503	66.6458
uc001dex.3:NM_030816:Q8N6S4:AN13C_HUMAN:ANKRD13C:NM_030816:NP_110443:ankyrin repeat domain 13C	chr1	70724685	70820417	2.21095	1.47026	3.85154
uc001dfc.2:NM_001031693:Q9XRX5-2:Q9XRX5-2:HHLA3:NM_001031693:NP_001026863:HERV-H LTR-associating 3 isoform 1	chr1	70820492	70833703	17.6732	15.1935	8.6687
uc001dfd.2:NM_001902:Q53Y79:Q53Y79_HUMAN:CTH:NM_001902:NP_001893:cystathionase isoform 1	chr1	70876954	70905252	1.45237	1.18509	2.24322
uc001dff.2:BC041441:::BC041441:::Homo sapiens cDNA clone IMAGE:5167131, partial cds.	chr1	71172135	71252149	0	0	0
uc001dfo.2:NM_198718:B1AK19:B1AK19_HUMAN:PTGER3:NM_198718:NP_942011:prostaglandin E receptor 3, subtype EP3 isoform	chr1	71471537	71513491	0.780471	0.0245134	0.503001
uc001dfr.2:BC070115:::BC070115:::Homo sapiens cDNA clone IMAGE:5271818.	chr1	71512188	71532861	0.305086	0.000329521	0
uc001dft.2:NM_203350:O95218:ZRAB2_HUMAN:ZRANB2:NM_203350:NP_976225:zinc finger protein 265 isoform 1	chr1	71528974	71546745	3.27294	2.25038	11.3235
uc001dfu.1:BC054887:::BC054887:::Homo sapiens cDNA clone IMAGE:6592429, partial cds.	chr1	71547049	71703406	0	0	0
uc001dfw.2:NM_173808:Q7Z3B1:NEGR1_HUMAN:NEGR1:NM_173808:NP_776169:neuronal growth regulator 1 precursor	chr1	71868625	72748405	6.59806	4.97234	7.91347
uc001dfx.2:BC041341:::BC041341:::Homo sapiens cDNA clone IMAGE:5272066.	chr1	73771853	73804559	0	0	0
uc001dfy.3:NM_001105659:A6PVS8:LRIQ3_HUMAN:LRRIQ3:NM_001105659:NP_001099129:leucine-rich repeats and IQ motif containing 3	chr1	74491703	74663871	0	0	0.217235
uc001dge.1:NM_001112808:Q59H18:TNI3K_HUMAN:TNNI3K:NM_001112808:NP_001106279:TNNI3 interacting kinase isoform a	chr1	74663925	75010108	0.91593	1.04736	2.1023
uc001dgg.2:NM_001002912:Q5RHP9:CA173_HUMAN:C1orf173:NM_001002912:NP_001002912:hypothetical protein LOC127254	chr1	75033795	75139422	0.158847	0.249213	0.26221
uc001dgh.2:CR627203:::CR627203:::Homo sapiens mRNA; cDNA DKFZp781F2222 (from clone DKFZp781F2222).	chr1	75043114	75091781	0	0	0
uc001dgj.2:NM_001889:Q08257:QOR_HUMAN:CRYZ:NM_001889:NP_001880:crystallin, zeta isoform a	chr1	75171174	75199092	0.760283	0.270862	3.90176
uc001dgn.2:NM_138467:Q6IPR3:TYW3_HUMAN:TYW3:NM_138467:NP_612476:tRNA-yW synthesizing protein 3 homolog isoform	chr1	75198835	75232358	0.479056	0.297343	2.17008
uc001dgo.2:NM_001001933:Q68G74:LHX8_HUMAN:LHX8:NM_001001933:NP_001001933:LIM homeobox 8	chr1	75600566	75627216	0.0813059	0	0
uc001dgp.1:AK055631:::AK055631:::Homo sapiens cDNA FLJ31069 fis, clone HSYRA2001255.	chr1	75595658	75598261	0.196493	0	0.062833
uc001dgu.2:NM_152697:Q8NCS7:CTL5_HUMAN:SLC44A5:NM_152697:NP_689910:solute carrier family 44, member 5 isoform A	chr1	75667815	76143610	0.403954	0.622116	2.73635
uc001dgv.2:CR936677:::CR936677:::Homo sapiens mRNA; cDNA DKFZp686J0423 (from clone DKFZp686J0423).	chr1	76103851	76188721	0.0431106	0.0284098	0.250953
uc001dgy.1:NM_004582:Q6IB63:Q6IB63_HUMAN:RABGGTB:NM_004582:NP_004573:RAB geranylgeranyltransferase, beta subunit	chr1	76251885	76260764	2.7326	1.07107	4.69632
uc001dgz.2:NR_003042:::SNORD45C:NR_003042::Homo sapiens small nucleolar RNA, C/D box 45C (SNORD45C), non-coding RNA.	chr1	76252757	76252834	0	0	0
uc001dhd.1:NM_002440:O15457:MSH4_HUMAN:MSH4:NM_002440:NP_002431:mutS homolog 4	chr1	76262629	76378923	0	0	0
uc001dhe.1:NM_080868:B1APB8:B1APB8_HUMAN:ASB17:NM_080868:NP_543144:ankyrin repeat and SOCS box-containing 17	chr1	76384560	76398116	0	0	0
uc001dhh.2:NM_152996:Q8NDV1:SIA7C_HUMAN:ST6GALNAC3:NM_152996:NP_694541:sialyltransferase 7C isoform 1	chr1	76540388	77096669	0.559252	1.6567	3.45453
uc001dhi.2:NM_030965:B1AK82:B1AK82_HUMAN:ST6GALNAC5:NM_030965:NP_112227:sialyltransferase 7E	chr1	77333185	77531392	9.25594	10.6298	15.6588
uc001dhk.2:NM_005482:B2R7K3:B2R7K3_HUMAN:PIGK:NM_005482:NP_005473:phosphatidylinositol glycan anchor biosynthesis,	chr1	77554668	77685132	0.622316	0.810971	3.45957
uc001dhn.2:NM_174858:Q7Z4T5:Q7Z4T5_HUMAN:AK5:NM_174858:NP_777283:adenylate kinase 5 isoform 1	chr1	77747741	78025652	2.22467	2.63858	2.24969
uc001dhq.2:NM_015534:Q8IYH5:ZZZ3_HUMAN:ZZZ3:NM_015534:NP_056349:zinc finger, ZZ-type containing 3	chr1	78030190	78149104	4.7109	5.73825	16.92
uc001dht.2:NM_015017:Q8TEY7:UBP33_HUMAN:USP33:NM_015017:NP_055832:ubiquitin specific protease 33 isoform 1	chr1	78161675	78225537	2.67572	3.71886	11.6798
uc001dhx.2:NM_198549:Q8NAN2:FA73A_HUMAN:FAM73A:NM_198549:NP_940951:hypothetical protein LOC374986	chr1	78245308	78344077	0.196058	0.278407	1.9636
uc001dic.3:NM_144573:Q0ZGT2:NEXN_HUMAN:NEXN:NM_144573:NP_653174:nexilin (F actin binding protein)	chr1	78354199	78409576	0.897809	1.60717	0.760903
uc001dii.2:NM_003902:Q96AE4:FUBP1_HUMAN:FUBP1:NM_003902:NP_003893:far upstream element-binding protein	chr1	78412168	78444777	7.71839	5.6534	24.4292
uc001dij.2:NM_007034:B2R824:B2R824_HUMAN:DNAJB4:NM_007034:NP_008965:DnaJ (Hsp40) homolog, subfamily B, member 4	chr1	78444933	78482993	3.72956	5.54637	12.4638
uc001dik.2:NM_017655:Q8TF65:GIPC2_HUMAN:GIPC2:NM_017655:NP_060125:PDZ domain protein GIPC2	chr1	78511588	78603111	0	0	0
uc001dil.1:AX747165:::MGC27382:::Homo sapiens cDNA FLJ34438 fis, clone HLUNG2001144.	chr1	78695282	78835145	0	0	0
uc001din.2:NM_000959:P43088:PF2R_HUMAN:PTGFR:NM_000959:NP_000950:prostaglandin F receptor isoform a precursor	chr1	78956727	79006385	0.160468	0.132306	0.110978
uc001dip.3:NM_006417:Q8TCB0:IFI44_HUMAN:IFI44:NM_006417:NP_006408:interferon-induced, hepatitis C-associated	chr1	79115476	79129761	2.00736	1.31964	3.48971
uc001diq.3:NM_022159:Q9HBW9:ELTD1_HUMAN:ELTD1:NM_022159:NP_071442:EGF, latrophilin and seven transmembrane domain	chr1	79355450	79472495	0	0	0
uc001diu.2:NM_012302:B1ALU0:B1ALU0_HUMAN:LPHN2:NM_012302:NP_036434:latrophilin 2 precursor	chr1	81771844	82458106	10.4569	5.69354	21.4633
uc001dix.3:U80773:::U80773:::Homo sapiens, clone IMAGE:5191895, mRNA.	chr1	83439566	83451891	0.0948659	0	0.111348
uc001diy.2:BC043544:::BC043544:::Homo sapiens cDNA clone IMAGE:5171093, partial cds.	chr1	83911737	83920453	0	0	0
uc001diz.3:BC036594:::BC036594:::Homo sapiens cDNA clone IMAGE:4815396.	chr1	84041473	84326679	0	0	0
uc001dja.1:AK097722:::AK097722:::Homo sapiens cDNA FLJ40403 fis, clone TESTI2037255.	chr1	84267442	84326229	0	0	0
uc001djc.2:NM_024686:Q6ZT98:TTLL7_HUMAN:TTLL7:NM_024686:NP_078962:tubulin tyrosine ligase-like family, member 7	chr1	84335058	84464833	1.92791	1.27266	3.35396
uc001djl.2:NM_182948:P17612-2:P17612-2:PRKACB:NM_182948:NP_891993:cAMP-dependent protein kinase catalytic subunit	chr1	84543635	84704179	7.86066	7.44072	25.004
uc001djr.2:NM_001010971:B3KPW8:B3KPW8_HUMAN:SAMD13:NM_001010971:NP_001010971:sterile alpha motif domain containing 13 isoform	chr1	84764048	84816480	0.0775127	0.621065	0.388306
uc001djs.2:AY604569:Q53AI5:Q53AI5_HUMAN:SAMD13:::SubName: Full=HSD-41;	chr1	84810360	84816480	0.0159459	0.0486514	0.0137225
uc001djt.1:NM_021233:Q5VXD1:Q5VXD1_HUMAN:DNASE2B:NM_021233:NP_067056:deoxyribonuclease II beta isoform 1 precursor	chr1	84864214	84880691	0.141311	0	0
uc001djv.3:NM_025065:Q9H9Y2:RPF1_HUMAN:RPF1:NM_025065:NP_079341:RNA processing factor 1	chr1	84944919	84964032	3.36241	3.42007	12.0616
uc001djw.3:NM_005274:B2R5A0:B2R5A0_HUMAN:GNG5:NM_005274:NP_005265:guanine nucleotide binding protein (G protein),	chr1	84964006	84972262	3.04714	2.12618	6.47636
uc001djz.1:NM_001081472:Q5VX52:SPAT1_HUMAN:SPATA1:NM_001081472:NP_001074941:spermatogenesis associated 1	chr1	84971973	85031875	0	0	0
uc001dka.2:NM_004388:Q5VX50:Q5VX50_HUMAN:CTBS:NM_004388:NP_004379:chitobiase, di-N-acetyl- precursor	chr1	85018803	85040163	0.328597	0.496744	2.25171
uc001dki.2:NM_014021:A8K8W0:A8K8W0_HUMAN:SSX2IP:NM_014021:NP_054740:synovial sarcoma, X breakpoint 2 interacting	chr1	85109597	85156440	1.60172	1.70877	5.13179
uc001dkm.2:NM_153259:Q8IZK6:MCLN2_HUMAN:MCOLN2:NM_153259:NP_694991:mucolipin 2	chr1	85391266	85462796	0	0	0
uc001dkp.2:NM_018298:Q8TDD5:MCLN3_HUMAN:MCOLN3:NM_018298:NP_060768:mucolipin 3	chr1	85483765	85514169	0.052912	0	0
uc001dkt.2:NM_145172:A8K988:A8K988_HUMAN:WDR63:NM_145172:NP_660155:WD repeat domain 63	chr1	85527992	85598820	0.0981952	0.301609	0.234232
uc001dkv.2:NM_198077:Q8N6N3:CA052_HUMAN:C1orf52:NM_198077:NP_932343:hypothetical protein LOC148423	chr1	85715638	85725355	13.2104	11.3913	24.9594
uc001dkz.2:NM_003921:Q5VUF1:Q5VUF1_HUMAN:BCL10:NM_003921:NP_003912:B-cell CLL/lymphoma 10	chr1	85731460	85743583	0.97494	1.12435	2.80835
uc001dla.1:AK125723:::AK125723:::Homo sapiens cDNA FLJ43735 fis, clone TESTI2005280.	chr1	85742397	85865646	0	0	0
uc001dlb.2:NM_012137:B1AKK2:B1AKK2_HUMAN:DDAH1:NM_012137:NP_036269:dimethylarginine dimethylaminohydrolase 1	chr1	85784168	86044046	13.7755	12.944	19.0738
uc001dle.2:NM_001554:Q6FI18:Q6FI18_HUMAN:CYR61:NM_001554:NP_001545:cysteine-rich, angiogenic inducer, 61 precursor	chr1	86046443	86049646	3.55145	17.5371	9.56095
uc001dlh.2:NM_017953:B2RBA1:B2RBA1_HUMAN:ZNHIT6:NM_017953:NP_060423:zinc finger, HIT type 6	chr1	86118491	86174116	5.72864	4.79532	5.56131
uc001dlj.2:NM_152890:Q17RW2:COOA1_HUMAN:COL24A1:NM_152890:NP_690850:collagen, type XXIV, alpha 1 precursor	chr1	86194917	86622446	0	0	0.426325
uc001dln.2:NM_020729:Q9ULJ1-3:Q9ULJ1-3:ODF2L:NM_020729:NP_065780:outer dense fiber of sperm tails 2-like isoform	chr1	86814411	86862003	3.53537	1.71098	5.89299
uc001dlr.3:NM_006536:Q9UQC9:CLCA2_HUMAN:CLCA2:NM_006536:NP_006527:chloride channel accessory 2 precursor	chr1	86889768	86922238	0	0.0354628	0
uc001dlt.2:NM_001285:B2RAV5:B2RAV5_HUMAN:CLCA1:NM_001285:NP_001276:chloride channel accessory 1 precursor	chr1	86934394	86965972	0	0.271497	0
uc001dlw.2:NM_016009:Q9Y371:SHLB1_HUMAN:SH3GLB1:NM_016009:NP_057093:SH3-containing protein SH3GLB1	chr1	87170256	87213866	7.55039	6.95711	18.857
uc001dmi.2:NM_006769:P61968:LMO4_HUMAN:LMO4:NM_006769:NP_006760:LIM domain only 4	chr1	87794150	87814603	4.80894	7.46346	8.74904
uc001dmk.2:BC043534:::BC043534:::Homo sapiens, clone IMAGE:5169349, mRNA.	chr1	87819211	87837338	0	0	0
uc001dml.1:CR616551:::CR616551:::Homo sapiens cDNA FLJ41840 fis, clone NT2RI3002303.	chr1	89004735	89036543	0	0.0236301	0.36433
uc001dmn.2:NM_006256:Q16513:PKN2_HUMAN:PKN2:NM_006256:NP_006247:protein kinase N2	chr1	89149921	89301937	2.06791	2.06166	10.1363
uc001dmo.3:NM_001514:A8K1A7:A8K1A7_HUMAN:GTF2B:NM_001514:NP_001505:general transcription factor IIB	chr1	89318321	89357301	4.57821	2.36887	15.7896
uc001dmp.2:NM_001008661:B4DW13:B4DW13_HUMAN:CCBL2:NM_001008661:NP_001008661:kynurenine aminotransferase III isoform 1	chr1	89401455	89458643	1.39603	1.89419	13.3894
uc001dms.2:NM_019610:B3KRG5:B3KRG5_HUMAN:RBMXL1:NM_019610:NP_062556:RNA binding motif protein, X-linked-like 1	chr1	89445139	89458643	3.93289	3.36575	8.43205
uc001dmt.2:NM_018284:Q9H0R5:GBP3_HUMAN:GBP3:NM_018284:NP_060754:guanylate binding protein 3	chr1	89472366	89488549	0.151733	0.0501033	0.38781
uc001dmx.2:NM_002053:Q5T8L7:Q5T8L7_HUMAN:GBP1:NM_002053:NP_002044:guanylate binding protein 1,	chr1	89517986	89531043	0.99348	1.23146	0.547973
uc001dmz.1:NM_004120:P32456:GBP2_HUMAN:GBP2:NM_004120:NP_004111:guanylate binding protein 2,	chr1	89571842	89616258	0	0.287452	0.638768
uc001dna.2:NM_207398:Q8N8V2:GBP7_HUMAN:GBP7:NM_207398:NP_997281:guanylate binding protein 4-like	chr1	89597433	89641723	0	0	0
uc001dnb.2:NM_052941:Q96PP9:GBP4_HUMAN:GBP4:NM_052941:NP_443173:guanylate binding protein 4	chr1	89646831	89664633	0	0.00773825	0
uc001dnd.2:NM_001134486:B2RCE1:B2RCE1_HUMAN:GBP5:NM_001134486:NP_001127958:guanylate-binding protein 5	chr1	89724635	89738544	0.0723382	0.0939534	0.110959
uc001dnf.2:NM_198460:Q6ZN66:GBP6_HUMAN:GBP6:NM_198460:NP_940862:guanylate binding protein family, member 6	chr1	89829435	89853719	0	0	0
uc001dni.2:NM_001134476:Q6P9F7:LRC8B_HUMAN:LRRC8B:NM_001134476:NP_001127948:leucine rich repeat containing 8 family, member	chr1	89990396	90063418	0.77654	0.659838	2.8426
uc001dnk.1:AK130864:::AK130864:::Homo sapiens cDNA FLJ27354 fis, clone TST05713.	chr1	90090407	90098453	0.182878	0.180775	0.431667
uc001dnl.3:NM_032270:Q8TDW0:LRC8C_HUMAN:LRRC8C:NM_032270:NP_115646:leucine rich repeat containing 8 family, member	chr1	90098643	90185093	0.16019	0.38927	0.572371
uc001dnn.2:NM_018103:Q7L1W4:LRC8D_HUMAN:LRRC8D:NM_018103:NP_060573:leucine rich repeat containing 8 family, member	chr1	90286572	90401987	6.41125	5.50364	9.03967
uc001dno.2:NR_002830:::LOC492303:NR_002830::Homo sapiens clone TESTIS-725 mRNA sequence.	chr1	90458825	90460525	0.424386	0.307636	0.118907
uc001dnq.2:NM_182976:B4DLN0:B4DLN0_HUMAN:ZNF326:NM_182976:NP_892021:zinc finger protein 326 isoform 1	chr1	90460677	90494094	6.19867	7.64298	8.52215
uc001dns.2:NM_020063:Q9NY43:BARH2_HUMAN:BARHL2:NM_020063:NP_064447:BarH-like homeobox 2	chr1	91177579	91182794	7.62475	1.52649	2.84183
uc001dnt.1:BC036441:::BC036441:::Homo sapiens cDNA FLJ12836 fis, clone NT2RP2003206.	chr1	91295103	91317175	0.100709	0.0341305	0.37447
uc001dnw.2:NM_201269:A2RU71:A2RU71_HUMAN:ZNF644:NM_201269:NP_958357:zinc finger protein 644 isoform 1	chr1	91380859	91487671	4.29058	3.54555	12.7576
uc001doa.3:NM_001017975:A2PYH4:HFM1_HUMAN:HFM1:NM_001017975:NP_001017975:HFM1 protein	chr1	91726323	91870426	0.320563	0.269649	1.34901
uc001dof.2:NM_001134419:O00311:CDC7_HUMAN:CDC7:NM_001134419:NP_001127891:cell division cycle 7	chr1	91966403	91991320	0.863273	1.25841	2.79164
uc001doh.2:NM_003243:B9EG88:B9EG88_HUMAN:TGFBR3:NM_003243:NP_003234:transforming growth factor, beta receptor III	chr1	92145901	92371559	0.0225199	0.0963621	2.1873
uc001dom.3:NM_001726:Q58F21-2:Q58F21-2:BRDT:NM_001726:NP_001717:testis-specific bromodomain protein	chr1	92414927	92479983	0	0	0
uc001don.2:NM_173567:Q8IUS5:ABHD7_HUMAN:EPHX4:NM_173567:NP_775838:abhydrolase domain containing 7	chr1	92495532	92529093	0.499969	0.164739	0
uc001doo.2:NM_183242:Q5XKL5:BTBD8_HUMAN:BTBD8:NM_183242:NP_899065:BTB (POZ) domain containing 8	chr1	92545861	92613395	0	0	0
uc001doq.2:NM_001012425:Q5VVC0:CA146_HUMAN:C1orf146:NM_001012425:NP_001012425:hypothetical protein LOC388649	chr1	92683572	92711366	0	0	0
uc001dor.2:NM_053274:Q5VVC3:Q5VVC3_HUMAN:GLMN:NM_053274:NP_444504:glomulin	chr1	92711956	92764566	0.655959	0.313896	3.13878
uc001dot.2:NM_024813:Q8IXW5:RPAP2_HUMAN:RPAP2:NM_024813:NP_079089:RNA polymerase II associated protein 2	chr1	92764521	92853732	0.873512	0.910538	2.06996
uc001dov.3:NM_001127216:Q99684:GFI1_HUMAN:GFI1:NM_001127216:NP_001120688:growth factor independent 1	chr1	92940318	92952433	0.158998	0	0
uc001dox.2:NM_005665:O60447:EVI5_HUMAN:EVI5:NM_005665:NP_005656:ecotropic viral integration site 5	chr1	92974254	93257961	1.26724	0.59356	2.27803
uc001doz.2:NM_000969:A2RUM7:A2RUM7_HUMAN:RPL5:NM_000969:NP_000960:ribosomal protein L5	chr1	93297593	93307480	70.2138	60.6175	224.974
uc001dpe.2:NR_000006:::SNORD21:NR_000006::Homo sapiens small nucleolar RNA, C/D box 21 (SNORD21), non-coding RNA.	chr1	93302846	93302940	0	0	0
uc001dpg.2:NM_001006605:Q5T7M9:FA69A_HUMAN:FAM69A:NM_001006605:NP_001006606:family with sequence similarity 69, member A	chr1	93298452	93427079	1.07777	1.48173	7.32365
uc001dpn.2:NM_016040:B2R703:B2R703_HUMAN:TMED5:NM_016040:NP_057124:transmembrane emp24 protein transport domain	chr1	93617410	93646246	5.09283	5.33266	16.7011
uc001dpq.2:NM_206886:Q5T9S5-2:Q5T9S5-2:CCDC18:NM_206886:NP_996769:sarcoma antigen NY-SAR-41	chr1	93645919	93744266	3.03664	0.465398	2.57207
uc001dps.2:CR609342:::CR609342:::Homo sapiens cDNA FLJ42965 fis, clone BRSTN2014751.	chr1	93730202	93811374	0.190388	0	0.224023
uc001dpt.1:AL832786:::AL832786:::Homo sapiens cDNA FLJ11606 fis, clone HEMBA1003942.	chr1	93775665	93811374	2.88213	0.753355	1.83526
uc001dpu.2:NM_001938:Q658N3:Q658N3_HUMAN:DR1:NM_001938:NP_001929:down-regulator of transcription 1	chr1	93811477	93828146	13.9028	12.4007	16.4579
uc001dpw.2:NM_001024948:Q5T0N5-4:Q5T0N5-4:FNBP1L:NM_001024948:NP_001020119:formin binding protein 1-like isoform 1	chr1	93913838	94020216	28.3697	17.8599	44.5679
uc001dqa.2:NM_003567:O75815:BCAR3_HUMAN:BCAR3:NM_003567:NP_003558:breast cancer antiestrogen resistance 3	chr1	94027350	94312706	2.17834	2.27486	2.08708
uc001dqd.1:DQ080207:::MIG7:::Homo sapiens MIG7 (MIG7) mRNA, complete cds.	chr1	94219111	94240930	0.148907	0	0
uc001dqe.1:AX746627:::AX746627:::Homo sapiens cDNA FLJ33492 fis, clone BRAMY2003681.	chr1	94317792	94319887	0	0.272327	0.244483
uc001dqf.2:NM_014597:Q5QJE6:TDIF2_HUMAN:DNTTIP2:NM_014597:NP_055412:deoxynucleotidyltransferase, terminal,	chr1	94335337	94344742	11.0786	9.28782	22.9314
uc001dqg.1:NM_002061:A8K334:A8K334_HUMAN:GCLM:NM_002061:NP_002052:glutamate-cysteine ligase regulatory protein	chr1	94352589	94375012	0.375514	0.835187	1.19364
uc001dqh.2:NM_000350:P78363:ABCA4_HUMAN:ABCA4:NM_000350:NP_000341:ATP-binding cassette, sub-family A member 4	chr1	94458395	94586705	1.81558	0.99142	0.581328
uc001dqj.3:NM_004815:Q52LW3:RHG29_HUMAN:ARHGAP29:NM_004815:NP_004806:PTPL1-associated RhoGAP 1	chr1	94615402	94740624	0.161371	0.619966	2.62243
uc001dqn.3:NM_002858:P28288:ABCD3_HUMAN:ABCD3:NM_002858:NP_002849:ATP-binding cassette, sub-family D, member 3	chr1	94883932	94984218	2.32956	1.71744	5.21407
uc001dqr.2:NM_001993:P13726:TF_HUMAN:F3:NM_001993:NP_001984:coagulation factor III precursor	chr1	94994731	95007371	9.66812	6.65314	7.70171
uc001dqu.2:BC030750:::BC030750:::Homo sapiens cDNA clone IMAGE:4795773.	chr1	95123089	95285834	0.21747	0.214968	0.10287
uc001dqv.3:NM_001114106:Q8N4M1:CTL3_HUMAN:SLC44A3:NM_001114106:NP_001107578:solute carrier family 44, member 3 isoform 1	chr1	95285900	95360801	0.0639721	0.425617	0.398481
uc001dqz.3:NM_001839:Q6FHA7:Q6FHA7_HUMAN:CNN3:NM_001839:NP_001830:calponin 3	chr1	95362508	95392735	105.542	102.451	113.948
uc001dra.2:NM_144988:A8K030:A8K030_HUMAN:ALG14:NM_144988:NP_659425:asparagine-linked glycosylation 14 homolog	chr1	95448278	95538507	2.59369	3.41847	4.00741
uc001drb.2:NM_152487:B2RPI2:B2RPI2_HUMAN:TMEM56:NM_152487:NP_689700:transmembrane protein 56	chr1	95582893	95710916	0.15312	0.0861982	0.0427723
uc001dre.1:AK090700:::AK090700:::Homo sapiens cDNA FLJ33381 fis, clone BRACE2006453.	chr1	95628774	95699538	0	0	0
uc001drj.1:CR606964:::CR606964:::full-length cDNA clone CS0DC026YA02 of Neuroblastoma Cot 25-normalized of Homo sapiens (human).	chr1	95820944	95846556	0	0	0
uc001drl.2:BC067883:::BC067883:::Homo sapiens cDNA clone IMAGE:5264413.	chr1	95975895	95981019	0.200544	7.66515	0.465179
uc001drq.2:NM_021190:Q9UKA9:PTBP2_HUMAN:PTBP2:NM_021190:NP_067013:polypyrimidine tract binding protein 2	chr1	97187174	97280599	5.06546	5.17868	23.3258
uc001drv.2:NM_000110:Q12882:DPYD_HUMAN:DPYD:NM_000110:NP_000101:dihydropyrimidine dehydrogenase isoform 1	chr1	97543301	98386615	0.324614	0.21392	0.60454
uc001drx.1:AK094607:::AK094607:::Homo sapiens cDNA FLJ37288 fis, clone BRAMY2014205.	chr1	98453555	98515161	0.363606	0.0998399	0.301189
uc001dry.1:AX747691:Q8NAG1:Q8NAG1_HUMAN:AX747691:::SubName: Full=cDNA FLJ35409 fis, clone SKNSH2009435;	chr1	98508912	98511952	0.369436	0.5227	0.524466
uc001dsb.2:NM_001037317:B7UCH3:B7UCH3_HUMAN:PAP2D:NM_001037317:NP_001032394:phosphatidic acid phosphatase type 2d isoform 1	chr1	99355802	99470449	1.00883	1.41012	2.45305
uc001dsd.1:AK095544:::AK095544:::Homo sapiens cDNA FLJ38225 fis, clone FCBBF2003528.	chr1	99469831	99614408	0	0.112943	0
uc001dse.2:NM_014839:Q7Z2D5:LPPR4_HUMAN:LPPR4:NM_014839:NP_055654:plasticity related gene 1	chr1	99729899	99775136	9.03157	6.84731	6.33751
uc001dsg.2:NM_017734:Q9NP74:PALMD_HUMAN:PALMD:NM_017734:NP_060204:palmdelphin	chr1	100111430	100160096	8.55688	11.1203	3.23148
uc001dsh.1:NM_001013660:Q6ZNA5-2:Q6ZNA5-2:FRRS1:NM_001013660:NP_001013682:stromal cell derived factor receptor 2 homolog	chr1	100174258	100231349	0	0.0177535	0.074249
uc001dsi.1:NM_000642:P35573:GDE_HUMAN:AGL:NM_000642:NP_000633:amylo-1,6-glucosidase,	chr1	100315639	100389579	0.784798	0.742919	3.61593
uc001dso.1:BC112312:::BC112312:::Homo sapiens cDNA clone IMAGE:8327778.	chr1	100434000	100435404	1.00028	0.247195	1.74029
uc001dsp.1:NM_012243:A8K3F8:A8K3F8_HUMAN:SLC35A3:NM_012243:NP_036375:solute carrier family 35 member 3A	chr1	100435539	100489006	0.0703819	0.457283	2.69073
uc001dst.2:NM_033055:Q96MC6:HIAT1_HUMAN:HIAT1:NM_033055:NP_149044:hippocampus abundant transcript 1	chr1	100503788	100548927	4.65455	3.35603	9.53207
uc001dsu.2:NM_194292:Q6UVJ0:SAS6_HUMAN:SASS6:NM_194292:NP_919268:spindle assembly abnormal protein 6	chr1	100549103	100598511	0.337425	0.135784	1.08936
uc001dsv.2:NM_019083:Q9NUP7:TRM13_HUMAN:CCDC76:NM_019083:NP_061956:coiled-coil domain containing 76	chr1	100598705	100616053	1.74709	1.02659	4.36542
uc001dsw.1:NM_144620:B3KUD2:B3KUD2_HUMAN:LRRC39:NM_144620:NP_653221:leucine rich repeat containing 39	chr1	100614412	100643800	0.422096	0.245649	0.648726
uc001dta.2:NM_001918:B2R811:B2R811_HUMAN:DBT:NM_001918:NP_001909:dihydrolipoamide branched chain transacylase	chr1	100652478	100715409	0.868408	0.701836	2.3011
uc001dtd.2:NM_001130841:Q5VVL5:Q5VVL5_HUMAN:RTCD1:NM_001130841:NP_001124313:RNA terminal phosphate cyclase domain 1 isoform	chr1	100731713	100758323	2.6207	2.39471	5.77839
uc001dtf.2:NM_033312:B1AQ14:B1AQ14_HUMAN:CDC14A:NM_033312:NP_201569:CDC14 homolog A isoform 2	chr1	100810583	100985832	0.504036	0.403182	1.24303
uc001dth.2:NM_022049:Q9GZN0:GPR88_HUMAN:GPR88:NM_022049:NP_071332:G-protein coupled receptor 88	chr1	101003727	101007582	0.37489	0.205877	0.428926
uc001dti.2:NM_001078:A8K6R7:A8K6R7_HUMAN:VCAM1:NM_001078:NP_001069:vascular cell adhesion molecule 1 isoform a	chr1	101185296	101204599	3.59701	5.58527	11.9146
uc001dtk.1:NM_001439:B2R795:B2R795_HUMAN:EXTL2:NM_001439:NP_001430:exostoses-like 2	chr1	101337940	101360418	2.12062	3.72765	10.4006
uc001dto.2:NM_133496:Q8NEW0:ZNT7_HUMAN:SLC30A7:NM_133496:NP_598003:zinc transporter like 2	chr1	101361631	101447311	0.440922	0.778372	2.97891
uc001dtt.2:NM_001077394:Q9H2P9:DPH5_HUMAN:DPH5:NM_001077394:NP_001070862:diphthine synthase isoform a	chr1	101455179	101491644	2.57079	2.12257	9.22089
uc001dua.2:BX538249:::BX538249:::Homo sapiens cDNA FLJ11489 fis, clone HEMBA1001915.	chr1	101491408	101552817	1.16785	1.19819	0.0359304
uc001dud.2:NM_001400:P21453:S1PR1_HUMAN:S1PR1:NM_001400:NP_001391:sphingosine-1-phosphate receptor 1	chr1	101702304	101707076	8.08201	5.70468	17.2286
uc001dug.2:NM_058170:Q5T3V6:Q5T3V6_HUMAN:OLFM3:NM_058170:NP_477518:olfactomedin 3	chr1	102268126	102462790	0.794802	0.506544	5.61299
uc001dum.2:NM_080629:P12107-2:P12107-2:COL11A1:NM_080629:NP_542196:alpha 1 type XI collagen isoform B	chr1	103342023	103574052	4.96127	8.43284	12.8095
uc001duq.2:NM_020978:B3KXB7:B3KXB7_HUMAN:AMY2B:NM_020978:NP_066188:amylase, pancreatic, alpha-2B precursor	chr1	104078747	104122147	3.85829	1.53105	3.17246
uc001dut.2:NM_000699:P04746:AMYP_HUMAN:AMY2A:NM_000699:NP_000690:pancreatic amylase alpha 2A precursor	chr1	104159999	104168393	0	0	0.600055
uc001duv.2:NM_001008218:P04745:AMY1_HUMAN:AMY1B:NM_001008218:NP_001008219:salivary amylase alpha 1B precursor	chr1	104198141	104207172	0	0	0
uc001duw.1:NM_001008219:P04745:AMY1_HUMAN:AMY1C:NM_001008219:NP_001008220:salivary amylase alpha 1C precursor	chr1	104230039	104239073	0	0	0.0929585
uc001duz.2:NM_001008218:P04745:AMY1_HUMAN:AMY1B:NM_001008218:NP_001008219:salivary amylase alpha 1B precursor	chr1	104292279	104301310	0	0	0
uc001dva.2:BC043293:::BC043293:::Homo sapiens cDNA clone IMAGE:5297905.	chr1	106144775	106161557	0	0	0
uc001dvh.3:NM_001113226:Q9Y2I2:NTNG1_HUMAN:NTNG1:NM_001113226:NP_001106697:netrin G1 isoform 1	chr1	107682628	108024471	1.77767	2.34088	3.34992
uc001dvi.2:AY781194:::NTNG1:NM_014917:NP_055732:netrin G1 isoform 3	chr1	107937775	108024471	0.450012	0.116991	0.951593
uc001dvk.1:NM_006113:Q9UKW4:VAV3_HUMAN:VAV3:NM_006113:NP_006104:vav 3 guanine nucleotide exchange factor isoform	chr1	108113781	108507545	0.839533	0.202573	0.638853
uc001dvn.3:NM_013386:B7ZAI9:B7ZAI9_HUMAN:SLC25A24:NM_013386:NP_037518:solute carrier family 25 member 24 isoform 1	chr1	108677448	108742974	1.28809	0.534402	3.40401
uc001dvp.1:BC051808:::BC051808:::Homo sapiens cDNA clone IMAGE:6167132.	chr1	108803727	108816311	0	0	0
uc001dvq.2:BC043522:::NBPF4:NM_001143989::neuroblastoma breakpoint family, member 4	chr1	108918460	108953432	0	0	0
uc001dvr.1:CR593862:::CR593862:::Homo sapiens cDNA clone IMAGE:6167132.	chr1	108963311	108975897	0	0	0
uc001dvt.3:NM_001102592:Q5T8I9:CA059_HUMAN:C1orf59:NM_001102592:NP_001096062:hypothetical protein LOC113802	chr1	109190911	109204148	0.291503	0.157088	0.719006
uc001dvv.3:NM_018061:Q5VTL8:PR38B_HUMAN:PRPF38B:NM_018061:NP_060531:PRP38 pre-mRNA processing factor 38 (yeast)	chr1	109234931	109244420	47.7192	44.0871	30.1572
uc001dvx.2:NM_001144937:Q5VTL7:FNDC7_HUMAN:FNDC7:NM_001144937:NP_001138409:fibronectin type III domain containing 7	chr1	109255555	109285365	0.0943696	0	0
uc001dvy.2:NM_007269:O00186:STXB3_HUMAN:STXBP3:NM_007269:NP_009200:syntaxin binding protein 3	chr1	109289284	109352139	0.867115	0.666182	2.22261
uc001dwa.2:NM_152763:B9EK62:B9EK62_HUMAN:C1orf62:NM_152763:NP_689976:hypothetical protein LOC254268	chr1	109358531	109506111	0	0.0509467	0.169109
uc001dwc.2:AY312144:::AY312144:::Homo sapiens spermatogenesis-related protein 7 mRNA, complete cds.	chr1	109399838	109401144	0	0	0
uc001dwf.1:NM_001048210:Q96S66:CLCC1_HUMAN:CLCC1:NM_001048210:NP_001041675:Mid-1-related chloride channel 1 isoform 1	chr1	109472129	109506111	2.54781	2.71557	11.3266
uc001dwl.2:NM_001142550:O94967-3:O94967-3:WDR47:NM_001142550:NP_001136022:WD repeat domain 47 isoform 1	chr1	109512839	109584850	7.00663	7.64527	17.8387
uc001dwm.1:NM_005645:B2R5E5:B2R5E5_HUMAN:TAF13:NM_005645:NP_005636:TBP-associated factor 13	chr1	109606997	109618624	0.750214	2.88394	2.95994
uc001dwn.2:NM_020141:A8K5H8:A8K5H8_HUMAN:TMEM167B:NM_020141:NP_064526:transmembrane protein 167B precursor	chr1	109633402	109639553	5.29011	5.73929	10.0028
uc001dwo.1:NR_003023:::SCARNA2:NR_003023::Homo sapiens cDNA clone IMAGE:6602628, partial cds.	chr1	109642814	109643234	0.34355	0	0.58984
uc001dwq.2:NM_020775:Q6UXG2:K1324_HUMAN:KIAA1324:NM_020775:NP_065826:hypothetical protein LOC57535 precursor	chr1	109656532	109749401	1.11218	1.84199	8.23059
uc001dwu.1:NM_006513:B2R6Y9:B2R6Y9_HUMAN:SARS:NM_006513:NP_006504:seryl-tRNA synthetase	chr1	109756539	109780785	97.9506	82.4834	111.62
uc001dxa.3:NM_001408:Q9HCU4:CELR2_HUMAN:CELSR2:NM_001408:NP_001399:cadherin EGF LAG seven-pass G-type receptor 2	chr1	109792640	109818377	25.5203	21.6809	32.7788
uc001dxe.2:NM_001032291:Q6PGN9-2:Q6PGN9-2:PSRC1:NM_001032291:NP_001027462:proline/serine-rich coiled-coil 1 isoform a	chr1	109822178	109825808	32.1906	51.6274	27.2944
uc001dxk.1:NM_001010985:A2RUH7:MBPHL_HUMAN:MYBPHL:NM_001010985:NP_001010985:myosin binding protein H-like	chr1	109834986	109849663	0.650881	0.592109	0.111638
uc001dxm.1:NM_002959:C0JYZ0:C0JYZ0_HUMAN:SORT1:NM_002959:NP_002950:sortilin 1 preproprotein	chr1	109852191	109940563	7.95876	17.1121	19.1629
uc001dxn.2:NM_002790:B2R8F6:B2R8F6_HUMAN:PSMA5:NM_002790:NP_002781:proteasome alpha 5 subunit	chr1	109944477	109969037	0.778535	0.726119	3.53767
uc001dxp.2:NM_001040709:A8KAL7:A8KAL7_HUMAN:SYPL2:NM_001040709:NP_001035799:mitsugumin 29	chr1	110009099	110024763	0	0	0.0420756
uc001dxr.2:NM_153340:Q5T6C5:AT7L2_HUMAN:ATXN7L2:NM_153340:NP_699171:ataxin 7-like 2	chr1	110026560	110035418	15.9792	5.64832	4.55983
uc001dxx.3:NM_020703:Q86WK6:AMGO1_HUMAN:AMIGO1:NM_020703:NP_065754:AMIGO protein precursor	chr1	110049446	110052336	10.5151	5.0816	9.66973
uc001dxy.2:NM_031936:A8K1W2:A8K1W2_HUMAN:GPR61:NM_031936:NP_114142:G protein-coupled receptor 61	chr1	110082493	110088455	0.920028	1.59995	1.03835
uc001dxz.2:NM_006496:A8KA88:A8KA88_HUMAN:GNAI3:NM_006496:NP_006487:guanine nucleotide binding protein (G protein),	chr1	110091185	110138452	5.39948	6.10128	14.2276
uc001dya.2:NM_005272:Q5T697:Q5T697_HUMAN:GNAT2:NM_005272:NP_005263:guanine nucleotide binding protein, alpha	chr1	110145889	110155705	0	0.313705	0
uc001dyc.1:NM_004037:Q01433:AMPD2_HUMAN:AMPD2:NM_004037:NP_004028:adenosine monophosphate deaminase 2 (isoform L)	chr1	110162125	110174677	13.9916	7.36735	24.7515
uc001dyf.2:NM_000850:B9ZVX7:B9ZVX7_HUMAN:GSTM4:NM_000850:NP_000841:glutathione S-transferase mu 4 isoform 1	chr1	110198697	110226618	19.4267	15.8092	20.0424
uc001dyk.2:NM_000561:Q5T8Q9:Q5T8Q9_HUMAN:GSTM1:NM_000561:NP_000552:glutathione S-transferase mu 1 isoform 1	chr1	110230417	110236366	0.134474	0	0.437814
uc001dyn.2:NM_000851:P09488-2:P09488-2:GSTM5:NM_000851:NP_000842:glutathione S-transferase mu 5	chr1	110254863	110260888	0.36658	0	0.136603
uc001dyo.2:NM_000849:Q6FGJ9:Q6FGJ9_HUMAN:GSTM3:NM_000849:NP_000840:glutathione S-transferase mu 3	chr1	110276553	110283660	5.62534	5.00148	8.27099
uc001dyq.1:NM_139053:Q8TE67-3:Q8TE67-3:EPS8L3:NM_139053:NP_620641:epidermal growth factor receptor pathway	chr1	110292701	110306564	0	0.372892	0
uc001dyw.3:NM_000757:A8K6J5:A8K6J5_HUMAN:CSF1:NM_000757:NP_000748:colony stimulating factor 1 isoform a precursor	chr1	110453232	110472354	10.6394	8.89281	8.11332
uc001dyx.2:NM_006621:Q96HN2:SAHH3_HUMAN:AHCYL1:NM_006621:NP_006612:S-adenosylhomocysteine hydrolase-like 1	chr1	110527307	110566363	13.1924	9.96161	35.4301
uc001dza.1:NM_033088:Q5VSL9:FA40A_HUMAN:FAM40A:NM_033088:NP_149079:hypothetical protein LOC85369	chr1	110574198	110597424	15.9343	10.5523	14.872
uc001dzb.2:NM_006492:O95076:ALX3_HUMAN:ALX3:NM_006492:NP_006483:aristaless-like homeobox 3	chr1	110602997	110613322	2.24692	0.257515	0
uc001dzc.2:NM_203412:Q8N7F7:UBL4B_HUMAN:UBL4B:NM_203412:NP_981957:ubiquitin-like 4B	chr1	110655061	110656568	0.478736	0	0
uc001dzh.2:NM_004978:Q03721:KCNC4_HUMAN:KCNC4:NM_004978:NP_004969:Shaw-related voltage-gated potassium channel	chr1	110754064	110776665	5.43052	3.42701	5.51991
uc001dzj.2:BC053344:::BC053344:::Homo sapiens cDNA clone IMAGE:5166911.	chr1	110829000	110881793	0.0553476	0	0.0716755
uc001dzl.1:NM_022768:Q96T37:RBM15_HUMAN:RBM15:NM_022768:NP_073605:RNA binding motif protein 15	chr1	110881944	110889303	3.02195	1.68227	5.22291
uc001dzn.1:BC069739:::BC069739:::Homo sapiens PRO1575 mRNA, complete cds.	chr1	110887099	110888734	0.529509	0	0
uc001dzo.1:NM_004696:B2R9C9:B2R9C9_HUMAN:SLC16A4:NM_004696:NP_004687:solute carrier family 16, member 4	chr1	110905504	110933636	0.0741583	0.617919	0.48195
uc001dzr.2:NM_006402:O43504:HBXIP_HUMAN:HBXIP:NM_006402:NP_006393:hepatitis B virus x-interacting protein	chr1	110943878	110950546	0.852784	0.842975	3.6147
uc001dzs.2:NM_032414:P58294:PROK1_HUMAN:PROK1:NM_032414:NP_115790:prokineticin 1 precursor	chr1	110993787	110999974	0.52661	0	0.107745
uc001dzt.1:NM_005549:Q16322:KCA10_HUMAN:KCNA10:NM_005549:NP_005540:potassium voltage-gated channel, shaker-related	chr1	111059838	111061797	0	0	0
uc001dzu.2:NM_004974:P16389:KCNA2_HUMAN:KCNA2:NM_004974:NP_004965:potassium voltage-gated channel, shaker-related	chr1	111136202	111174096	0.531148	0.135476	1.49187
uc001dzv.1:NM_002232:P22001:KCNA3_HUMAN:KCNA3:NM_002232:NP_002223:potassium voltage-gated channel, shaker-related	chr1	111214309	111217655	0.646852	0.539947	2.01168
uc001dzw.2:NM_001040033:B2R905:B2R905_HUMAN:CD53:NM_001040033:NP_001035122:CD53 antigen	chr1	111413820	111442557	0	0	0
uc001eaa.2:NM_018372:Q5T3J3:CA103_HUMAN:C1orf103:NM_018372:NP_060842:receptor-interacting factor 1 isoform 1	chr1	111489812	111506566	2.99783	5.47417	8.14247
uc001ead.3:NM_178454:B3SUG9:B3SUG9_HUMAN:DRAM2:NM_178454:NP_848549:transmembrane protein 77	chr1	111659954	111682838	2.49391	1.35146	8.39875
uc001eah.1:NM_001007794:Q9Y6K0:CEPT1_HUMAN:CEPT1:NM_001007794:NP_001007795:choline/ethanolaminephosphotransferase	chr1	111682248	111727724	1.14125	0.470695	3.67032
uc001eak.1:NM_024901:Q9H6A0:DEN2D_HUMAN:DENND2D:NM_024901:NP_079177:DENN/MADD domain containing 2D	chr1	111729800	111747031	0	0	0
uc001eam.2:NM_004000:Q15782:CH3L2_HUMAN:CHI3L2:NM_004000:NP_003991:chitinase 3-like 2 isoform a	chr1	111770280	111786060	0	0	0
uc001eas.2:NM_201653:Q9BZP6:CHIA_HUMAN:CHIA:NM_201653:NP_970615:acidic chitinase isoform c	chr1	111833484	111863184	0	0	0
uc001eaw.2:NM_181643:Q8TCI5:CA088_HUMAN:C1orf88:NM_181643:NP_857594:hypothetical protein LOC128344	chr1	111889194	111895639	0.392607	2.25287	0.716632
uc001eba.2:NM_002557:B9EGE1:B9EGE1_HUMAN:OVGP1:NM_002557:NP_002548:oviductal glycoprotein 1 precursor	chr1	111956937	111970399	3.89377	2.20036	5.15784
uc001ebb.2:NM_024102:Q9BQA1:MEP50_HUMAN:WDR77:NM_024102:NP_077007:WD repeat domain 77	chr1	111982512	111991830	4.39863	5.37715	5.37636
uc001ebc.2:NM_001688:Q08ET0:Q08ET0_HUMAN:ATP5F1:NM_001688:NP_001679:ATP synthase, H+ transporting, mitochondrial F0	chr1	111991461	112004523	9.85945	12.682	75.9002
uc001ebe.2:NM_174896:Q8NEQ5:CA162_HUMAN:C1orf162:NM_174896:NP_777556:hypothetical protein LOC128346	chr1	112016603	112021133	0.945138	0	0.318923
uc001ebh.3:NM_000677:P33765:AA3R_HUMAN:ADORA3:NM_000677:NP_000668:adenosine A3 receptor isoform 2	chr1	112025970	112106597	0	0	0
uc001ebj.1:BC063548:::BC063548:::Homo sapiens cDNA clone IMAGE:4777103, partial cds.	chr1	112141628	112150946	0	0	0
uc001ebl.2:NM_002884:P61224:RAP1B_HUMAN:RAP1A:NM_002884:NP_002875:RAP1A, member of RAS oncogene family precursor	chr1	112085054	112256100	0.779485	1.50974	6.53594
uc001ebn.1:AK023457:::AK023457:::Homo sapiens cDNA FLJ13395 fis, clone PLACE1001311.	chr1	112256829	112259310	0.930535	1.30309	2.90569
uc001ebo.1:NM_019099:Q9NTI7:CA183_HUMAN:C1orf183:NM_019099:NP_061972:hypothetical protein LOC55924 isoform 1	chr1	112268369	112298419	1.74168	1.64718	2.66979
uc001ebq.1:AK092511:::AK092511:::Homo sapiens cDNA FLJ35192 fis, clone PLACE6017002.	chr1	112282462	112290420	2.29182	0.623117	1.92662
uc001ebr.2:BC041890:::BC041890:::Homo sapiens cDNA clone IMAGE:5298552.	chr1	112287938	112298131	0	0	0
uc001ebs.2:NM_007204:Q9UHI6:DDX20_HUMAN:DDX20:NM_007204:NP_009135:DEAD (Asp-Glu-Ala-Asp) box polypeptide 20	chr1	112298189	112310198	3.65477	4.78184	5.08466
uc001ebu.1:NM_004980:Q9UK17:KCND3_HUMAN:KCND3:NM_004980:NP_004971:potassium voltage-gated channel, Shal-related	chr1	112318453	112531777	3.81522	3.4047	4.05456
uc001ebw.2:BC034233:::BC034233:::Homo sapiens cDNA clone IMAGE:5277859.	chr1	112533157	112541461	0.188308	0.325749	0.386196
uc001ebx.2:NM_018704:Q9P2B4:CT2NL_HUMAN:CTTNBP2NL:NM_018704:NP_061174:CTTNBP2 N-terminal like	chr1	112999439	113006063	15.5159	8.56051	0
uc001eby.1:AX747733:::AX747733:::Homo sapiens cDNA FLJ35472 fis, clone SMINT2007062.	chr1	112938880	112941439	0	0	10.3708
uc001ecb.2:NM_024494:Q5TEH9:Q5TEH9_HUMAN:WNT2B:NM_024494:NP_078613:wingless-type MMTV integration site family,	chr1	113010039	113063908	0.901147	3.33234	3.50042
uc001ecd.2:NM_017744:Q8TDW4:ST7L_HUMAN:ST7L:NM_017744:NP_060214:suppression of tumorigenicity 7-like isoform 1	chr1	113066141	113162405	1.58112	4.15203	3.79178
uc001ecj.1:NM_006135:P52907:CAZA1_HUMAN:CAPZA1:NM_006135:NP_006126:F-actin capping protein alpha-1 subunit	chr1	113162074	113214241	3.46255	4.16442	15.0178
uc001eck.2:NM_001130079:Q9HCE1:MOV10_HUMAN:MOV10:NM_001130079:NP_001123551:Mov10, Moloney leukemia virus 10, homolog	chr1	113217047	113243367	9.13232	5.96028	6.06035
uc001ecp.1:NM_001042679:P61586:RHOA_HUMAN:RHOC:NM_001042679:NP_001036144:ras homolog gene family, member C precursor	chr1	113243748	113250025	22.376	44.8626	34.1334
uc001ect.1:NM_005167:Q5JR12:PPM1J_HUMAN:PPM1J:NM_005167:NP_005158:protein phosphatase 1J (PP2C domain containing)	chr1	113252615	113257950	0.931329	1.28847	0.654116
uc001ecu.2:NM_001004440:Q2M1P9:Q2M1P9_HUMAN:FAM19A3:NM_001004440:NP_001004440:family with sequence similarity 19 (chemokine	chr1	113263188	113269854	0.131099	0	0
uc001ecw.1:AX748125:::AX748125:::Homo sapiens cDNA FLJ36116 fis, clone TESTI2022338.	chr1	113362795	113393265	0.158649	0.705708	0
uc001ecy.2:NM_003051:Q5T8R6:Q5T8R6_HUMAN:SLC16A1:NM_003051:NP_003042:solute carrier family 16, member 1	chr1	113454471	113498975	4.50348	7.11724	11.6557
uc001eda.1:NR_002796:::AFARP1:NR_002796::Homo sapiens mRNA for hypothetical protein (AFARP1 gene).	chr1	113465972	113467295	0	0	0
uc001edd.2:BX648855:::BX648855:::Homo sapiens, clone IMAGE:3890352, mRNA.	chr1	113499036	113542118	1.51809	0.709696	2.22429
uc001ede.1:BC037540:::BC037540:::Homo sapiens cDNA clone IMAGE:4798439.	chr1	113554308	113615724	0	0.0193582	0
uc001edf.1:NM_014813:O94898:LRIG2_HUMAN:LRIG2:NM_014813:NP_055628:leucine-rich repeats and immunoglobulin-like	chr1	113615830	113667342	1.28375	0.835212	4.57538
uc001edg.1:AK123703:::AK123703:::Homo sapiens cDNA FLJ41709 fis, clone HLUNG2010845.	chr1	113739503	113748875	0	0	0
uc001edk.2:NM_001142782:Q5TCQ9-4:Q5TCQ9-4:MAGI3:NM_001142782:NP_001136254:membrane-associated guanylate kinase-related 3	chr1	113933474	114228535	12.7582	8.23433	12.1975
uc001edq.2:NM_018364:A8K937:A8K937_HUMAN:RSBN1:NM_018364:NP_060834:round spermatid basic protein 1	chr1	114304454	114355070	3.76267	2.81954	7.76324
uc001eds.2:NM_015967:A0N0K6:A0N0K6_HUMAN:PTPN22:NM_015967:NP_057051:protein tyrosine phosphatase, non-receptor type	chr1	114356439	114414375	0	0	0
uc001edv.1:AK123199:::AK123199:::Homo sapiens cDNA FLJ41205 fis, clone BRALZ2010186.	chr1	114399256	114443859	0.106281	0.000344279	0
uc001edw.2:NM_001010922:Q5TBC7:B2L15_HUMAN:BCL2L15:NM_001010922:NP_001010922:pro-apoptotic Bcl-2 protein	chr1	114419436	114430169	0.182063	0.120308	0.111429
uc001eed.2:NM_006594:Q9Y6B7:AP4B1_HUMAN:AP4B1:NM_006594:NP_006585:adaptor-related protein complex 4, beta 1	chr1	114437676	114447741	4.51452	2.82548	6.38293
uc001eeg.2:NM_022836:Q9H816:DCR1B_HUMAN:DCLRE1B:NM_022836:NP_073747:DNA cross-link repair 1B (PSO2 homolog, S.	chr1	114448037	114456692	4.23667	3.04466	3.85813
uc001eek.2:BC036361:::BC036361:::Homo sapiens cDNA clone IMAGE:4825288.	chr1	114466623	114471880	0	0	0
uc001eem.2:NM_198268:Q86Z02:HIPK1_HUMAN:HIPK1:NM_198268:NP_938009:homeodomain-interacting protein kinase 1 isoform	chr1	114471995	114520421	3.73808	3.17218	14.189
uc001eer.1:NM_020190:Q9NRN5:OLFL3_HUMAN:OLFML3:NM_020190:NP_064575:olfactomedin-like 3 precursor	chr1	114522029	114524876	8.96633	5.84395	18.2134
uc001eev.2:NM_205848:Q5T7P8-2:Q5T7P8-2:SYT6:NM_205848:NP_995320:synaptotagmin VI	chr1	114631914	114696472	2.32473	1.38822	3.64879
uc001eew.2:NM_015906:Q9UPN9:TRI33_HUMAN:TRIM33:NM_015906:NP_056990:tripartite motif-containing 33 protein isoform	chr1	114935400	115053781	4.61136	2.81305	10.0949
uc001efa.2:NM_005872:B2R7W3:B2R7W3_HUMAN:BCAS2:NM_005872:NP_005863:breast carcinoma amplified sequence 2	chr1	115110182	115124265	5.33162	5.75247	12.7261
uc001efc.1:NM_198459:Q68D51-3:Q68D51-3:DENND2C:NM_198459:NP_940861:DENN/MADD domain containing 2C	chr1	115064017	115213044	0.915556	0.390681	0.3046
uc001efe.1:NM_000036:P23109:AMPD1_HUMAN:AMPD1:NM_000036:NP_000027:adenosine monophosphate deaminase 1 (isoform M)	chr1	115215721	115238176	0	0	0
uc001efm.2:NM_001130523:O75534-2:O75534-2:CSDE1:NM_001130523:NP_001123995:upstream of NRAS isoform 3	chr1	115259537	115300671	27.9671	24.4443	81.8237
uc001efp.3:NM_001102396:Q9BRV8-2:Q9BRV8-2:SIKE1:NM_001102396:NP_001095866:suppressor of IKK epsilon isoform 1	chr1	115312106	115323308	1.9696	2.15246	7.82617
uc001efr.2:NM_003176:Q15431:SYCP1_HUMAN:SYCP1:NM_003176:NP_003167:synaptonemal complex protein 1	chr1	115397454	115537988	0	0	0
uc001efs.1:NM_000549:P01222:TSHB_HUMAN:TSHB:NM_000549:NP_000540:thyroid stimulating hormone, beta precursor	chr1	115572414	115576941	0	0	0
uc001eft.2:NM_005725:O60636:TSN2_HUMAN:TSPAN2:NM_005725:NP_005716:tetraspan 2	chr1	115590634	115632115	0.630485	0.949689	1.18321
uc001efu.1:NM_002506:P01138:NGF_HUMAN:NGF:NM_002506:NP_002497:nerve growth factor, beta polypeptide precursor	chr1	115828536	115880857	0.275102	2.49276	2.23229
uc001efv.1:NM_138959:Q5T1D4:Q5T1D4_HUMAN:VANGL1:NM_138959:NP_620409:vang-like 1	chr1	116184573	116240845	0.531777	1.03454	0.996428
uc001efx.3:NM_001232:Q5T1D2:Q5T1D2_HUMAN:CASQ2:NM_001232:NP_001223:cardiac calsequestrin 2 precursor	chr1	116242627	116311426	0	0.055455	0
uc001efy.2:NM_005599:Q02577:HEN2_HUMAN:NHLH2:NM_005599:NP_005590:nescient helix loop helix 2	chr1	116379000	116383747	4.9461	1.36704	3.30216
uc001efz.2:BC043254:::BC043254:::Homo sapiens cDNA clone IMAGE:5296456.	chr1	116461996	116468528	0.103434	0	0
uc001egb.3:NM_018420:Q8IZD6:S22AF_HUMAN:SLC22A15:NM_018420:NP_060890:solute carrier family 22, member 15	chr1	116519118	116612672	0.571897	0.46873	1.44061
uc001egc.1:NM_152367:Q8N8X9:CA161_HUMAN:C1orf161:NM_152367:NP_689580:hypothetical protein LOC126868	chr1	116654375	116677861	0	0.103068	0
uc001ege.2:NM_000701:P05023:AT1A1_HUMAN:ATP1A1:NM_000701:NP_000692:Na+/K+ -ATPase alpha 1 subunit isoform a	chr1	116915003	116947394	29.0014	17.395	40.5138
uc001egj.3:NR_024125:::C1orf203:NR_024125::Homo sapiens cDNA, FLJ99430.	chr1	116935486	116961244	0.921975	0.833628	0.736358
uc001egl.1:AK126833:::AK126833:::Homo sapiens cDNA FLJ44885 fis, clone BRAMY2039630.	chr1	117035644	117041834	0	0.227879	0
uc001egm.2:NM_001779:Q5U053:Q5U053_HUMAN:CD58:NM_001779:NP_001770:CD58 molecule isoform 1	chr1	117057156	117113715	0.540774	0.478616	0.923532
uc001egq.1:NM_001542:A6NJZ6:A6NJZ6_HUMAN:IGSF3:NM_001542:NP_001533:immunoglobulin superfamily, member 3 isoform 1	chr1	117117030	117210314	18.6982	15.1762	21.1435
uc001egu.3:NM_001767:Q53F96:Q53F96_HUMAN:CD2:NM_001767:NP_001758:CD2 molecule precursor	chr1	117297086	117311850	0	0	0
uc001egv.1:NM_020440:Q5VVU9:Q5VVU9_HUMAN:PTGFRN:NM_020440:NP_065173:prostaglandin F2 receptor negative regulator	chr1	117452688	117532972	6.41814	7.61009	16.9728
uc001egy.2:NM_003594:Q9UNY4:TTF2_HUMAN:TTF2:NM_003594:NP_003585:transcription termination factor, RNA polymerase	chr1	117602948	117645489	1.9252	1.22989	2.75564
uc001egz.2:NM_025188:Q9H8W5:TRI45_HUMAN:TRIM45:NM_025188:NP_079464:tripartite motif-containing 45 isoform 1	chr1	117653676	117664414	2.20774	1.18197	2.35726
uc001ehb.2:NM_024626:Q7Z7D3:VTCN1_HUMAN:VTCN1:NM_024626:NP_078902:V-set domain containing T cell activation	chr1	117686209	117753549	0	0.341976	0.062853
uc001ehd.1:NM_006699:O60476:MA1A2_HUMAN:MAN1A2:NM_006699:NP_006690:mannosidase, alpha, class 1A, member 2	chr1	117910084	118068320	3.46052	3.24238	10.1605
uc001ehe.2:NM_017709:Q5VWP2:FA46C_HUMAN:FAM46C:NM_017709:NP_060179:hypothetical protein LOC54855	chr1	118148603	118171010	0.151381	0.307592	0.198648
uc001ehf.2:NM_017686:Q9NXN4:GDAP2_HUMAN:GDAP2:NM_017686:NP_060156:ganglioside induced differentiation associated	chr1	118406107	118472302	0.187916	0.158507	1.40124
uc001ehk.2:NM_206996:Q6Q759:SPG17_HUMAN:SPAG17:NM_206996:NP_996879:sperm associated antigen 17	chr1	118496287	118727848	0.0405028	0.0467097	0.154753
uc001ehl.1:NM_152380:Q5JT54:Q5JT54_HUMAN:TBX15:NM_152380:NP_689593:T-box 15	chr1	119425665	119532179	0.168096	1.00962	1.77472
uc001ehn.2:NM_015836:B2R9D4:B2R9D4_HUMAN:WARS2:NM_015836:NP_056651:mitochondrial tryptophanyl tRNA synthetase 2	chr1	119573840	119683295	1.45077	1.04983	1.30069
uc001ehr.1:NM_016527:Q2TU86:Q2TU86_HUMAN:HAO2:NM_016527:NP_057611:hydroxyacid oxidase 2	chr1	119911401	119936751	0	0	0
uc001eht.2:NM_000198:Q5TDG2:Q5TDG2_HUMAN:HSD3B2:NM_000198:NP_000189:3 beta-hydroxysteroid dehydrogenase 2	chr1	119957269	119965649	0	0	0
uc001ehv.1:NM_000862:Q5QP01:Q5QP01_HUMAN:HSD3B1:NM_000862:NP_000853:3 beta-hydroxysteroid dehydrogenase 1	chr1	120049825	120057681	0	0	0
uc001ehx.1:CR598865:::CR598865:::full-length cDNA clone CS0DK008YI13 of HeLa cells Cot 25-normalized of Homo sapiens (human).	chr1	120076170	120076936	0	0	0
uc001ehy.1:NM_001080470:Q5TEC3:ZN697_HUMAN:ZNF697:NM_001080470:NP_001073939:zinc finger protein 697	chr1	120161999	120190390	4.34578	2.68604	7.95546
uc001ehz.2:NM_006623:B2RD08:B2RD08_HUMAN:PHGDH:NM_006623:NP_006614:phosphoglycerate dehydrogenase	chr1	120254418	120286848	19.5588	23.6273	46.6593
uc001eid.2:NM_005518:Q5SZU2:Q5SZU2_HUMAN:HMGCS2:NM_005518:NP_005509:hydroxymethylglutaryl-CoA synthase 2 isoform 1	chr1	120291004	120311518	0	0	0
uc001eif.2:NM_032044:Q9BYZ8:REG4_HUMAN:REG4:NM_032044:NP_114433:regenerating islet-derived family, member 4	chr1	120336641	120354203	0	0	0
uc001eij.2:NM_021794:Q9UKF2:ADA30_HUMAN:ADAM30:NM_021794:NP_068566:ADAM metallopeptidase domain 30 preproprotein	chr1	120436157	120439113	0	0	0
uc001eik.2:NM_024408:Q04721:NOTC2_HUMAN:NOTCH2:NM_024408:NP_077719:notch 2 preproprotein	chr1	120454177	120612276	15.1163	9.85594	26.6663
uc001eio.2:NR_027337:::HIST2H2BA:NR_027337::Homo sapiens histone cluster 2, H2ba, mRNA (cDNA clone IMAGE:40032208).	chr1	120906033	120914842	1.68106	0.738544	1.57499
uc001eip.2:NM_001017986:Q92637:FCGRB_HUMAN:FCGR1B:NM_001017986:NP_001017986:Fc fragment of IgG, high affinity Ib, receptor	chr1	120926909	120935944	0	0	0
uc001eis.2:BC112927:::SRGAP2:NM_001042758:NP_001036223:SLIT-ROBO Rho GTPase activating protein 2	chr1	121107151	121131151	1.44834	1.80949	4.90526
uc001eiw.1:CR936796:::CR936796:::Homo sapiens PNAS-130 mRNA, complete cds.	chr1	142618798	143257763	0	0	0
uc001eix.1:AK090412:::FLJ00310:::Homo sapiens mRNA for FLJ00310 protein.	chr1	142620644	142714605	0	0	0
uc001eiy.2:DQ579288:::DQ579288:::DQ579288	chr1	142660106	142660135	0	0	0
uc001eiz.1:DQ586768:::DQ586768:::DQ586768	chr1	142672192	142672219	0	0	0
uc001ejb.2:BC053679:::BC053679:::Homo sapiens cDNA: FLJ22715 fis, clone HSI13726.	chr1	142803224	142888797	0	0	0
uc001ejc.2:BC071797:::BC071797:::Homo sapiens, clone IMAGE:4720764, mRNA.	chr1	142803531	142826641	0	0	0
uc001eje.2:DQ596563:::DQ596563:::DQ596563	chr1	142851397	142851424	0	0	0
uc001ejg.1:DQ586768:::DQ586768:::DQ586768	chr1	143168648	143168675	0	0	0
uc001ejh.1:DQ590127:::DQ590127:::DQ590127	chr1	143184708	143184737	0	0	0
uc001eji.1:DQ583161:::DQ583161:::DQ583161	chr1	143185663	143185692	0	0	0
uc001ejj.2:DQ590589:::DQ590589:::DQ590589	chr1	143185982	143186010	0	0	0
uc001ejk.2:DQ596563:::DQ596563:::DQ596563	chr1	143289065	143289092	0	0	0
uc001ejl.1:DQ587539:::DQ587539:::DQ587539	chr1	143402284	143402313	0	0	0
uc001ejm.1:DQ583161:::DQ583161:::DQ583161	chr1	143402602	143402631	0	0	0
uc001ejn.1:BC070106:::BC070106:::Homo sapiens cDNA clone IMAGE:30343207.	chr1	143424332	143467651	0	0.47846	0
uc001ejo.2:DQ596563:::DQ596563:::DQ596563	chr1	143431368	143431397	0	0	0
uc001ejp.3:AK097058:::FLJ39739:::Homo sapiens cDNA FLJ39739 fis, clone SMINT2016440.	chr1	143647638	143744587	0.370106	0.0859449	0.347874
uc001ejq.2:CR610073:::CR610073:::Homo sapiens cDNA, FLJ18150.	chr1	143687145	143714180	0	0	0
uc001ejt.2:NM_001123068:A2BFH1:PPAL4_HUMAN:PPIAL4G:NM_001123068:NP_001116540:peptidylprolyl isomerase A (cyclophilin A)-like	chr1	143767145	143767881	0	0	0
uc001eju.1:AF133334:::NRG2:::Homo sapiens map t(4;11)(q21;p15) NUP98-RAP1GDS1 fusion protein type 2 (NRG2) mRNA, partial cds.	chr1	144044035	144044079	0	0	0
uc001ekp.3:AL050141:::AL050141:::Homo sapiens mRNA; cDNA DKFZp586O031 (from clone DKFZp586O031).	chr1	144212643	144215424	0	0	0
uc001ekq.1:AX746564:::AX746564:::Homo sapiens cDNA FLJ33341 fis, clone BRACE2002582.	chr1	144275888	144290006	0	0	0
uc001ekt.3:NR_024510:::LOC728855:NR_024510::Homo sapiens cDNA FLJ33341 fis, clone BRACE2002582.	chr1	144300513	144340773	0	0.11222	0
uc001ekw.2:NM_178230:Q9Y536:PAL4B_HUMAN:PPIAL4A:NM_178230:NP_839944:peptidylprolyl isomerase A-like 4A	chr1	144363464	144364246	0	0	0
uc001ela.3:BC021732:::BC021732:::Homo sapiens cDNA clone IMAGE:3833021, partial cds.	chr1	144480747	144520993	0.154025	0.273461	0
uc001elb.3:AK094156:::AK094156:::Homo sapiens primary neuroblastoma cDNA, clone:Nbla04072, full insert sequence.	chr1	144514873	144519720	0	0	0.0882562
uc001elf.3:NR_003242:::COAS3:NR_003242::Homo sapiens COAS3 (COAS3) mRNA, complete cds.	chr1	144612023	144612727	0	0	0
uc001elr.3:AK125792:::AK125792:::Homo sapiens AB25 mRNA, partial cds.	chr1	144828972	144830389	0.916457	0.503286	1.63752
uc001els.1:AX747132:::AX747132:::Homo sapiens cDNA FLJ34374 fis, clone FEBRA2017502.	chr1	144832200	144833038	0	0	0
uc001elt.1:AX747132:::AX747132:::Homo sapiens cDNA FLJ34374 fis, clone FEBRA2017502.	chr1	144833047	144833912	0	0	0
uc001elu.1:AX747132:::AX747132:::Homo sapiens cDNA FLJ34374 fis, clone FEBRA2017502.	chr1	144833912	144834808	0	0	0
uc001elw.3:NM_014644:Q5VU43:MYOME_HUMAN:PDE4DIP:NM_014644:NP_055459:phosphodiesterase 4D interacting protein isoform	chr1	144676872	145076079	21.0738	15.9399	31.0232
uc001emi.3:BC065231:::BC065231:::Homo sapiens cDNA clone IMAGE:4642241.	chr1	145004780	145005286	0.855481	0.65772	0.52215
uc001emj.2:BX647792:::BX647792:::Homo sapiens mRNA; cDNA DKFZp686N0886 (from clone DKFZp686N0886).	chr1	145013718	145018393	1.4388	1.56655	5.15402
uc001eml.1:NM_004892:O75396:SC22B_HUMAN:SEC22B:NM_004892:NP_004883:SEC22 vesicle trafficking protein homolog B	chr1	145096406	145116922	4.59576	7.85869	26.7195
uc001emn.3:NM_203458:Q7Z3S9-3:Q7Z3S9-3:NOTCH2NL:NM_203458:NP_982283:Notch homolog 2 N-terminal like protein	chr1	145209110	145291654	1.83602	2.50523	12.3494
uc001end.3:NM_001039703:A2BGT6:A2BGT6_HUMAN:NBPF10:NM_001039703:NP_001034792:hypothetical protein LOC100132406	chr1	144593695	146467638	4.5278	2.72515	0.024914
uc001eng.1:AX747132:::AX747132:::Homo sapiens cDNA FLJ34374 fis, clone FEBRA2017502.	chr1	145372087	145373798	0	0	0
uc001enh.1:AX747132:::AX747132:::Homo sapiens cDNA FLJ34374 fis, clone FEBRA2017502.	chr1	145373798	145374694	0	0.265311	0.187914
uc001eni.2:NM_213653:B1ALI7:B1ALI7_HUMAN:HFE2:NM_213653:NP_998818:hemojuvelin isoform a precursor	chr1	145413190	145417545	0	0	0
uc001enn.3:NM_006472:Q9H3M7:TXNIP_HUMAN:TXNIP:NM_006472:NP_006463:thioredoxin interacting protein	chr1	145438461	145442626	56.0599	27.8054	144.399
uc001enp.1:NM_032305:Q9BT43:RPC7L_HUMAN:POLR3GL:NM_032305:NP_115681:polymerase (RNA) III (DNA directed) polypeptide	chr1	145456235	145470387	15.2342	17.3443	11.314
uc001enq.1:NM_001039888:B3KSU3:B3KSU3_HUMAN:ANKRD34A:NM_001039888:NP_001034977:ankyrin repeat domain 34	chr1	145470507	145475647	1.43812	1.6585	1.16283
uc001enr.2:NM_153713:Q8IVB5:LIX1L_HUMAN:LIX1L:NM_153713:NP_714924:Lix1 homolog (mouse) like	chr1	145477084	145499090	1.84527	2.3467	8.09289
uc001ent.1:NM_005105:Q9Y5S9:RBM8A_HUMAN:RBM8A:NM_005105:NP_005096:RNA binding motif protein 8A	chr1	145507637	145512878	25.5858	29.8412	50.9934
uc001enx.2:DQ266410:::GnRHRII:::Homo sapiens GnRHRII mRNA for type II gonadotropin-releasing hormone receptor fragment, complete cds.	chr1	145514195	145515899	0	0	0.468908
uc001eny.1:NM_003846:B3KN85:B3KN85_HUMAN:PEX11B:NM_003846:NP_003837:peroxisomal biogenesis factor 11 beta	chr1	145516382	145523731	8.12035	12.5175	18.8385
uc001eoa.2:NM_003637:B2RAM4:B2RAM4_HUMAN:ITGA10:NM_003637:NP_003628:integrin, alpha 10 precursor	chr1	145524989	145543867	0.0590953	0.0964031	0.378665
uc001eob.1:NM_144698:Q8N283:ANR35_HUMAN:ANKRD35:NM_144698:NP_653299:ankyrin repeat domain 35	chr1	145549208	145568526	0.501631	0.144855	0.30131
uc001eoc.1:NM_006099:Q9Y6X2:PIAS3_HUMAN:PIAS3:NM_006099:NP_006090:protein inhibitor of activated STAT, 3	chr1	145575289	145586546	30.2379	25.4373	22.9347
uc001eoe.2:NM_001012758:P0C025:NUD17_HUMAN:NUDT17:NM_001012758:NP_001012776:nudix (nucleoside diphosphate linked moiety	chr1	145586493	145589435	2.14286	0.677232	0.878227
uc001eoh.2:NM_006468:Q9BUI4:RPC3_HUMAN:POLR3C:NM_006468:NP_006459:polymerase (RNA) III (DNA directed) polypeptide	chr1	145592605	145610884	2.58727	4.37463	11.4595
uc001eoj.2:NM_014455:A8K3Y4:A8K3Y4_HUMAN:RNF115:NM_014455:NP_055270:Rabring 7	chr1	145611035	145688774	1.60026	2.22366	5.10484
uc001eol.1:NM_007053:Q6FH89:Q6FH89_HUMAN:CD160:NM_007053:NP_008984:CD160 antigen precursor	chr1	145695797	145715565	0.0873102	0.208821	0
uc001eon.1:NM_002614:Q5T2W1:NHRF3_HUMAN:PDZK1:NM_002614:NP_002605:PDZ domain containing 1	chr1	145727725	145764073	0	0.0759846	0
uc001eot.2:NM_001097612:Q9Y302:GPR89_HUMAN:GPR89A:NM_001097612:NP_001091081:G protein-coupled receptor 89A isoform 1	chr1	145764594	145827103	0.785162	0.572757	4.65703
uc001eou.3:NM_001097616:A6NKF9:GP89C_HUMAN:GPR89C:NM_001097616:NP_001091085:G protein-coupled receptor 89C	chr1	145897301	145924048	0	0	0
uc001eoy.2:NM_001101663:Q3BBV8:Q3BBV8_HUMAN:NBPF11:NM_001101663:NP_001095133:hypothetical protein LOC728912	chr1	146032542	146082765	0	0	0
uc001epd.2:NR_024442:B4DSZ3:B4DSZ3_HUMAN:LOC728989:NR_024442::SubName: Full=cDNA FLJ59595, highly similar to Homo sapiens phosphodiesterase 4D interacting protein, transcript variant 1, mRNA;	chr1	146490894	146514599	0.268199	0	0
uc001epe.2:NM_005399:A8K9V5:A8K9V5_HUMAN:PRKAB2:NM_005399:NP_005390:AMP-activated protein kinase beta 2	chr1	146626686	146644129	3.16229	2.66206	9.90048
uc001epf.1:CR610404:::CR610404:::full-length cDNA clone CS0DA008YA11 of Neuroblastoma of Homo sapiens (human).	chr1	146644349	146646784	0.27554	0.363161	0.439719
uc001epg.1:NR_002305:B4DJ98:B4DJ98_HUMAN:PDIA3P:NR_002305::SubName: Full=cDNA FLJ53558, highly similar to Protein disulfide-isomerase A3 (EC 5.3.4.1);	chr1	146649429	146651528	21.104	35.6522	56.8026
uc001epi.2:NM_001461:B2RBG1:B2RBG1_HUMAN:FMO5:NM_001461:NP_001452:flavin containing monooxygenase 5 isoform 1	chr1	146655884	146697230	0	0	0.0980385
uc001epm.3:NM_004284:Q86WJ1:CHD1L_HUMAN:CHD1L:NM_004284:NP_004275:chromodomain helicase DNA binding protein	chr1	146714290	146767441	1.95332	3.82953	3.82695
uc001epp.2:BC036212:::BC036212:::Homo sapiens cDNA clone IMAGE:5266739.	chr1	146730539	146989699	0.0934528	0.0461889	0
uc001epq.2:NM_004326:O00512:BCL9_HUMAN:BCL9:NM_004326:NP_004317:B-cell CLL/lymphoma 9	chr1	147013181	147098013	16.5779	14.9688	19.9241
uc001epr.2:NM_016361:Q9NPH0:PPA6_HUMAN:ACP6:NM_016361:NP_057445:acid phosphatase 6, lysophosphatidic precursor	chr1	147119167	147142634	1.83577	0.604884	2.10403
uc001eps.1:NM_181703:P36382:CXA5_HUMAN:GJA5:NM_181703:NP_859054:connexin 40	chr1	147228331	147245484	0	0.0300335	0
uc001epu.1:NM_005267:P48165:CXA8_HUMAN:GJA8:NM_005267:NP_005258:connexin 50	chr1	147374935	147381393	0.105015	0	0
uc001epv.3:NM_016334:Q9Y302:GPR89_HUMAN:GPR89B:NM_016334:NP_057418:G protein-coupled receptor 89B	chr1	147400505	147465754	0	0.0894649	0.35711
uc001eqb.2:NM_001101663:Q3BBV8:Q3BBV8_HUMAN:NBPF11:NM_001101663:NP_001095133:hypothetical protein LOC728912	chr1	147574323	147624601	0	0	1.67755
uc001eqh.1:AK091688:::AK091688:::Homo sapiens cDNA FLJ34369 fis, clone FEBRA2017098.	chr1	147680371	147691166	0	0	0
uc001eqi.1:AK023809:::AK023809:::Homo sapiens cDNA FLJ11104 fis, clone PLACE1005730.	chr1	147751385	147763966	0.0325346	0.300164	0.054121
uc001eqk.1:BC041003:::BC041003:::Homo sapiens cDNA clone IMAGE:5275288.	chr1	147801123	147816764	0	0	0
uc001eql.2:AK097058:::FLJ39739:::Homo sapiens cDNA FLJ39739 fis, clone SMINT2016440.	chr1	147930760	148176401	0.909398	2.49705	0.0136675
uc001eqp.2:NM_178230:Q9Y536:PAL4B_HUMAN:PPIAL4A:NM_178230:NP_839944:peptidylprolyl isomerase A-like 4A	chr1	147954637	147955419	0	0	0
uc001eqq.2:NM_015383:A6NFT6:A6NFT6_HUMAN:NBPF14:NM_015383:NP_056198:hypothetical protein LOC25832	chr1	147574323	148347506	1.22712	0.802757	0.169127
uc001esc.2:NM_173638:Q3BBV4:Q3BBV4_HUMAN:NBPF15:NM_173638:NP_775909:hypothetical protein LOC284565	chr1	148560846	148596267	0.608995	0.267428	0.648968
uc001esd.2:CR617196:::CR617196:::full-length cDNA clone CS0DI052YH01 of Placenta Cot 25-normalized of Homo sapiens (human).	chr1	148574411	148575140	0	0	0
uc001ese.2:CR617196:::CR617196:::full-length cDNA clone CS0DI052YH01 of Placenta Cot 25-normalized of Homo sapiens (human).	chr1	148736448	148737176	0	0	0
uc001esj.2:NM_001143883:Q9Y536:PAL4B_HUMAN:PPIAL4B:NM_001143883:NP_001137355:peptidylprolyl isomerase A (cyclophilin A)-like	chr1	149553003	149553785	0	0	0
uc001eso.1:AB007962:::AB007962:::Homo sapiens mRNA, chromosome 1 specific transcript KIAA0493.	chr1	149627308	149651107	0	0	0.315358
uc001esp.3:NM_000566:P12314:FCGR1_HUMAN:FCGR1A:NM_000566:NP_000557:Fc fragment of IgG, high affinity Ia, receptor	chr1	149754249	149764073	0	0	0.265705
uc001esq.1:AX747534:Q8NAM9:Q8NAM9_HUMAN:AX747534:::SubName: Full=cDNA FLJ35099 fis, clone PLACE6006287;	chr1	149763335	149765367	0	0	0
uc001ess.2:NM_003548:B2R4R0:B2R4R0_HUMAN:HIST2H4A:NM_003548:NP_003539:histone cluster 2, H4a	chr1	149804220	149806194	0.697826	0.345109	1.60991
uc001esv.2:NM_021059:Q6TXQ4:Q6TXQ4_HUMAN:HIST2H3C:NM_021059:NP_066403:histone cluster 2, H3c	chr1	149812259	149812765	0	0	0
uc001esw.2:NM_003516:Q96QV6:H2A1A_HUMAN:HIST2H2AA3:NM_003516:NP_003507:histone cluster 2, H2aa3	chr1	149813785	149814318	1.62429	0.535202	1.14605
uc001esx.2:NM_003516:Q96QV6:H2A1A_HUMAN:HIST2H2AA3:NM_003516:NP_003507:histone cluster 2, H2aa3	chr1	149822627	149823160	2.70715	1.33801	3.93848
uc001esy.2:NM_021059:Q6TXQ4:Q6TXQ4_HUMAN:HIST2H3C:NM_021059:NP_066403:histone cluster 2, H3c	chr1	149824180	149824686	0	0	0
uc001etb.2:NM_003548:B2R4R0:B2R4R0_HUMAN:HIST2H4A:NM_003548:NP_003539:histone cluster 2, H4a	chr1	149830751	149832725	0	0.200067	0.662247
uc001etc.2:NM_003528:Q6DRA6:H2B2D_HUMAN:HIST2H2BE:NM_003528:NP_003519:histone cluster 2, H2be	chr1	149856011	149858232	2.40377	1.04892	4.77159
uc001etd.2:NM_003517:Q96QV6:H2A1A_HUMAN:HIST2H2AC:NM_003517:NP_003508:histone cluster 2, H2ac	chr1	149858524	149858960	0	0	0.237377
uc001ete.2:NM_175065:Q8IUE6:H2A2B_HUMAN:HIST2H2AB:NM_175065:NP_778235:histone cluster 2, H2ab	chr1	149859019	149859466	0	0	0
uc001etf.2:NM_016074:B2R7K2:B2R7K2_HUMAN:BOLA1:NM_016074:NP_057158:bolA-like 1	chr1	149871154	149872347	2.3599	3.22142	5.85989
uc001etg.2:NM_014849:Q7L0J3:SV2A_HUMAN:SV2A:NM_014849:NP_055664:synaptic vesicle glycoprotein 2	chr1	149874875	149889434	39.8346	28.3468	49.2139
uc001etj.1:NM_005850:Q15427:SF3B4_HUMAN:SF3B4:NM_005850:NP_005841:splicing factor 3b, subunit 4	chr1	149895210	149900236	19.5956	24.895	27.0589
uc001etl.3:NM_001145862:A4FU01:MTMRB_HUMAN:MTMR11:NM_001145862:NP_001139334:myotubularin related protein 11 isoform a	chr1	149900543	149908791	1.43448	1.08228	2.50283
uc001etn.2:NM_020205:Q5SZ60:Q5SZ60_HUMAN:OTUD7B:NM_020205:NP_064590:zinc finger protein Cezanne	chr1	149912232	149982686	1.48552	1.56477	1.47111
uc001etp.2:NM_007259:Q5T4P6:Q5T4P6_HUMAN:VPS45:NM_007259:NP_009190:vacuolar protein sorting 45A	chr1	150039341	150117504	4.4013	5.61834	12.4975
uc001ett.2:NM_016274:B4DY45:B4DY45_HUMAN:PLEKHO1:NM_016274:NP_057358:pleckstrin homology domain containing, family O	chr1	150121654	150131816	23.3131	27.4205	30.9075
uc001etw.2:NM_030920:Q5TB18:Q5TB18_HUMAN:ANP32E:NM_030920:NP_112182:acidic (leucine-rich) nuclear phosphoprotein 32	chr1	150190717	150208504	24.2917	18.6569	38.4061
uc001etx.2:NM_012113:A8K3J4:A8K3J4_HUMAN:CA14:NM_012113:NP_036245:carbonic anhydrase XIV precursor	chr1	150230217	150237476	19.3532	8.06598	12.1283
uc001ety.1:NM_001077628:Q5TB23:Q5TB23_HUMAN:APH1A:NM_001077628:NP_001071096:anterior pharynx defective 1 homolog A isoform	chr1	150237798	150241532	18.3549	17.7823	29.3081
uc001euf.2:NM_024579:Q8WWF1:CA054_HUMAN:C1orf54:NM_024579:NP_078855:hypothetical protein LOC79630 precursor	chr1	150244772	150253325	0.353748	0.20959	4.39806
uc001euj.2:NM_144697:B2RD43:B2RD43_HUMAN:C1orf51:NM_144697:NP_653298:hypothetical protein LOC148523	chr1	150254952	150259502	4.94886	6.07844	3.31847
uc001euk.2:NM_031901:Q5TB11:Q5TB11_HUMAN:MRPS21:NM_031901:NP_114107:mitochondrial ribosomal protein S21	chr1	150266268	150280818	19.5955	38.198	24.461
uc001eum.3:NM_004698:O43395:PRPF3_HUMAN:PRPF3:NM_004698:NP_004689:PRP3 pre-mRNA processing factor 3 homolog	chr1	150293927	150325703	9.89189	7.70216	10.8649
uc001euq.2:NM_025150:Q9BW92:SYTM_HUMAN:TARS2:NM_025150:NP_079426:threonyl-tRNA synthetase 2, mitochondrial	chr1	150459919	150479747	5.94267	3.31072	6.78196
uc001eus.2:NM_004425:Q16610:ECM1_HUMAN:ECM1:NM_004425:NP_004416:extracellular matrix protein 1 isoform 1	chr1	150480486	150486264	9.16181	3.94316	5.36828
uc001eux.2:NM_019032:Q6UY14:ATL4_HUMAN:ADAMTSL4:NM_019032:NP_061905:thrombospondin repeat containing 1 isoform 1	chr1	150521897	150533410	2.34671	0.823063	1.36763
uc001euz.2:NM_021960:Q07820:MCL1_HUMAN:MCL1:NM_021960:NP_068779:myeloid cell leukemia sequence 1 isoform 1	chr1	150547036	150552136	20.8115	21.2559	37.8815
uc001eve.2:NM_004436:O43768:ENSA_HUMAN:ENSA:NM_004436:NP_004427:endosulfine alpha isoform 3	chr1	150594603	150602098	21.3877	22.4813	31.0848
uc001evj.2:NM_018178:B1AN09:B1AN09_HUMAN:GOLPH3L:NM_018178:NP_060648:Golgi phosphoprotein 3-like	chr1	150618700	150669672	1.73456	2.46479	6.55692
uc001evk.1:NM_032132:B3KUK1:B3KUK1_HUMAN:HORMAD1:NM_032132:NP_115508:HORMA domain containing 1	chr1	150670541	150693352	0	0	0
uc001evn.2:NM_004079:P25774:CATS_HUMAN:CTSS:NM_004079:NP_004070:cathepsin S preproprotein	chr1	150702553	150738305	0	0.0829153	0
uc001evp.1:NM_000396:Q6FHS6:Q6FHS6_HUMAN:CTSK:NM_000396:NP_000387:cathepsin K preproprotein	chr1	150768686	150780812	0.254409	1.1737	7.88608
uc001evr.1:NM_001668:P27540:ARNT_HUMAN:ARNT:NM_001668:NP_001659:aryl hydrocarbon receptor nuclear translocator	chr1	150782185	150849186	4.20321	3.0899	20.9575
uc001evu.2:NM_001145415:Q15047:SETB1_HUMAN:SETDB1:NM_001145415:NP_001138887:SET domain, bifurcated 1 isoform 1	chr1	150898814	150937220	10.5576	7.31296	11.8506
uc001evz.2:NM_022075:Q5SZE5:Q5SZE5_HUMAN:LASS2:NM_022075:NP_071358:LAG1 longevity assurance 2	chr1	150937649	150947440	10.9878	14.3591	17.8432
uc001ewa.2:NM_003568:O76027:ANXA9_HUMAN:ANXA9:NM_003568:NP_003559:annexin A9	chr1	150954498	150968114	0.632856	0.469182	0
uc001ewh.1:NM_021222:Q86TP1:PRUNE_HUMAN:PRUNE:NM_021222:NP_067045:prune	chr1	150980972	151008189	11.2462	7.81037	15.1667
uc001ewl.2:NM_138278:Q7Z465:BNIPL_HUMAN:BNIPL:NM_138278:NP_612122:BCL2/adenovirus E1B 19kD interacting protein	chr1	151009028	151020076	0.141107	0.127734	0.101939
uc001ewn.2:NM_017860:Q9BUN1:CA056_HUMAN:C1orf56:NM_017860:NP_060330:hypothetical protein LOC54964 precursor	chr1	151020258	151023869	1.45038	1.16154	0.933786
uc001ewp.2:NM_020239:Q9NRR8:C42S1_HUMAN:CDC42SE1:NM_020239:NP_064624:CDC42 small effector 1	chr1	151023448	151032125	12.6453	10.8438	21.6981
uc001ewq.2:NM_006818:Q6FGF7:Q6FGF7_HUMAN:MLLT11:NM_006818:NP_006809:MLLT11 protein	chr1	151032150	151040972	107.499	116.556	140.767
uc001ewr.2:NM_144618:Q8TAK5:GABP2_HUMAN:GABPB2:NM_144618:NP_653219:GA repeat binding protein, beta 2	chr1	151043079	151091007	0.629797	0.937121	1.26018
uc001ewu.2:NM_030913:Q9H3T2:SEM6C_HUMAN:SEMA6C:NM_030913:NP_112175:semaphorin Y precursor	chr1	151104164	151119104	6.79088	3.58295	11.1728
uc001ewx.2:NM_024575:Q6P589:TP8L2_HUMAN:TNFAIP8L2:NM_024575:NP_078851:tumor necrosis factor, alpha-induced protein	chr1	151129104	151132225	0	0	0
uc001ewy.2:NM_212551:Q96S90:LYSM1_HUMAN:LYSMD1:NM_212551:NP_997716:LysM, putative peptidoglycan-binding, domain	chr1	151132224	151138424	1.92242	1.93426	4.23233
uc001ewz.2:NM_024041:Q9BWG6:SCNM1_HUMAN:SCNM1:NM_024041:NP_076946:sodium channel modifier 1	chr1	151138516	151141612	9.97892	8.84905	13.0059
uc001exc.3:NM_013353:Q5JR83:Q5JR83_HUMAN:TMOD4:NM_013353:NP_037485:tropomodulin 4 (muscle)	chr1	151142463	151148547	0	0	0.0987365
uc001exe.1:NM_005997:Q15906:VPS72_HUMAN:VPS72:NM_005997:NP_005988:transcription factor-like 1	chr1	151148933	151162640	23.3217	20.361	29.3919
uc001exj.2:NM_001135638:A2A3N6:PIPSL_HUMAN:PIP5K1A:NM_001135638:NP_001129110:phosphatidylinositol-4-phosphate 5-kinase, type	chr1	151171020	151222006	3.22309	2.81608	7.11813
uc001exl.2:NM_002810:P55036:PSMD4_HUMAN:PSMD4:NM_002810:NP_002801:proteasome 26S non-ATPase subunit 4	chr1	151227196	151239952	32.9681	26.8013	20.4759
uc001exo.2:BC021024:::BC021024:::Homo sapiens, clone IMAGE:3616855, mRNA.	chr1	151252502	151254405	0	0	0
uc001exq.2:NM_020832:Q8N1G0:ZN687_HUMAN:ZNF687:NM_020832:NP_065883:zinc finger protein 687	chr1	151254093	151264380	6.33499	4.12365	7.93398
uc001exr.2:NM_002651:Q9UBF8:PI4KB_HUMAN:PI4KB:NM_002651:NP_002642:catalytic phosphatidylinositol 4-kinase beta	chr1	151264412	151300133	12.1878	10.5432	17.2506
uc001exw.1:NM_000449:P48382:RFX5_HUMAN:RFX5:NM_000449:NP_000440:regulatory factor X, 5	chr1	151313115	151319769	4.03282	3.76286	4.23155
uc001exx.2:NM_003944:Q13228:SBP1_HUMAN:SELENBP1:NM_003944:NP_003935:selenium binding protein 1	chr1	151336780	151345164	8.70951	3.425	15.3962
uc001eyc.1:NM_002796:P28070:PSB4_HUMAN:PSMB4:NM_002796:NP_002787:proteasome beta 4 subunit	chr1	151372040	151374412	33.6261	32.5536	60.4553
uc001eyd.1:NM_015100:Q7Z3K3:POGZ_HUMAN:POGZ:NM_015100:NP_055915:pogo transposable element with ZNF domain	chr1	151375199	151431932	21.8167	12.9039	20.0468
uc001eyl.2:NM_020127:B2RD57:B2RD57_HUMAN:TUFT1:NM_020127:NP_064512:tuftelin 1 isoform 1	chr1	151512780	151556058	3.64154	3.1817	4.14211
uc001eyn.1:NM_030918:Q96L92-3:Q96L92-3:SNX27:NM_030918:NP_112180:sorting nexin family member 27	chr1	151584661	151671559	4.23817	4.71297	9.10216
uc001eyq.1:BC127854:::BC127854:::Homo sapiens cDNA clone IMAGE:40134264.	chr1	151670318	151670850	0.613458	0.03129	0
uc001eys.1:NM_007185:Q5SZQ8:CELF3_HUMAN:TNRC4:NM_007185:NP_009116:trinucleotide repeat containing 4	chr1	151674829	151689290	80.7361	38.8512	77.1048
uc001eyv.2:NM_031420:B2RD99:B2RD99_HUMAN:MRPL9:NM_031420:NP_113608:mitochondrial ribosomal protein L9 precursor	chr1	151732124	151736040	14.532	15.0816	29.0842
uc001eza.3:NM_001083963:Q5SZR3:Q5SZR3_HUMAN:TDRKH:NM_001083963:NP_001077432:tudor and KH domain containing isoform a	chr1	151742582	151763010	5.9398	4.46058	6.33133
uc001eze.2:BC038201:::BC038201:::Homo sapiens, Similar to hypothetical protein FLJ20378, clone IMAGE:4179392, mRNA.	chr1	151763317	151766877	4.36805	3.11841	2.0793
uc001ezf.1:NM_001004432:Q6UY18:LIGO4_HUMAN:LINGO4:NM_001004432:NP_001004432:leucine rich repeat and Ig domain containing 4	chr1	151772764	151777882	0	0.0912198	0
uc001ezh.2:NM_005060:Q6I9R9:Q6I9R9_HUMAN:RORC:NM_005060:NP_005051:RAR-related orphan receptor C isoform a	chr1	151778547	151804348	0.140242	0.13863	0.0393272
uc001ezj.1:NM_053055:Q5T1C6:THEM4_HUMAN:THEM4:NM_053055:NP_444283:thioesterase superfamily member 4	chr1	151846059	151882113	0.898524	1.38156	1.36068
uc001ezl.2:NM_002966:P60903:S10AA_HUMAN:S100A10:NM_002966:NP_002957:S100 calcium binding protein A10	chr1	151955386	151966714	9.3091	29.3653	13.8274
uc001ezm.1:AK125884:::AK125884:::Homo sapiens cDNA FLJ43896 fis, clone TESTI4009752.	chr1	151967006	152015250	0.0351159	0.0231413	0
uc001ezn.2:NM_005620:P31949:S10AB_HUMAN:S100A11:NM_005620:NP_005611:S100 calcium binding protein A11	chr1	152004982	152009511	9.97628	79.7741	29.0895
uc001ezo.1:NM_001008536:Q5QJ38:TCHL1_HUMAN:TCHHL1:NM_001008536:NP_001008536:trichohyalin-like 1	chr1	152056619	152061540	0	0	0
uc001ezp.2:NM_007113:Q07283:TRHY_HUMAN:TCHH:NM_007113:NP_009044:trichohyalin	chr1	152078792	152117706	0	0.0744102	0.0366042
uc001ezs.1:NM_001122965:B7ZBZ3:B7ZBZ3_HUMAN:RPTN:NM_001122965:NP_001116437:repetin	chr1	152126070	152131704	0	0	0
uc001ezt.1:NM_001009931:Q86YZ3:HORN_HUMAN:HRNR:NM_001009931:NP_001009931:hornerin	chr1	152184558	152196669	0	0	0
uc001ezu.1:NM_002016:P20930:FILA_HUMAN:FLG:NM_002016:NP_002007:filaggrin	chr1	152274650	152297679	0	0	0
uc001ezv.2:AK056431:::AK056431:::Homo sapiens cDNA FLJ31869 fis, clone NT2RP7002151.	chr1	152285934	152339166	0	0	0
uc001ezw.3:NM_001014342:Q5D862:FILA2_HUMAN:FLG2:NM_001014342:NP_001014364:filaggrin family member 2	chr1	152321213	152332482	0	0	0
uc001ezx.2:NM_016190:Q9UBG3:CRNN_HUMAN:CRNN:NM_016190:NP_057274:cornulin	chr1	152381719	152386750	0	0	0
uc001ezy.2:NM_178438:Q5TCM9:LCE5A_HUMAN:LCE5A:NM_178438:NP_848525:late cornified envelope 5A	chr1	152483320	152484652	0	0	0
uc001ezz.2:NM_019060:A4QN00:A4QN00_HUMAN:CRCT1:NM_019060:NP_061933:cysteine-rich C-terminal 1	chr1	152486978	152488480	0	0	0
uc001faa.2:NM_178435:Q0VAS7:Q0VAS7_HUMAN:LCE3E:NM_178435:NP_848522:late cornified envelope 3E	chr1	152538131	152539248	0	0	0
uc001fab.2:NM_032563:Q9BYE3:LCE3D_HUMAN:LCE3D:NM_032563:NP_115952:late cornified envelope 3D	chr1	152551861	152552980	0	0	0
uc001fac.2:NM_178434:A1L420:A1L420_HUMAN:LCE3C:NM_178434:NP_848521:late cornified envelope 3C	chr1	152573138	152573562	0	0	0
uc001fag.2:NM_178430:O14633:LCE2B_HUMAN:LCE2D:NM_178430:NP_848517:late cornified envelope 2D	chr1	152635872	152637134	0	0	0
uc001fah.2:NM_178429:O14633:LCE2B_HUMAN:LCE2C:NM_178429:NP_848516:late cornified envelope 2C	chr1	152647771	152649047	0	0	0
uc001fai.2:NM_014357:A1L4M8:A1L4M8_HUMAN:LCE2B:NM_014357:NP_055172:late cornified envelope 2B	chr1	152658599	152659874	0	0	0
uc001faj.2:NM_178428:Q5TA79:LCE2A_HUMAN:LCE2A:NM_178428:NP_848515:late cornified envelope 2A	chr1	152670840	152671916	0	0	0
uc001fak.2:NM_178356:Q5TA78:LCE4A_HUMAN:LCE4A:NM_178356:NP_848133:late cornified envelope 4A	chr1	152681523	152681910	0	0	0
uc001fal.1:NM_001025231:Q5T749:KPRP_HUMAN:KPRP:NM_001025231:NP_001020402:keratinocyte proline-rich protein	chr1	152730506	152734529	0	0	0
uc001fan.2:NM_178353:Q5T754:LCE1F_HUMAN:LCE1E:NM_178353:NP_848130:late cornified envelope 1E	chr1	152758753	152760898	0	0	0
uc001fap.1:NM_178351:Q5T754:LCE1F_HUMAN:LCE1C:NM_178351:NP_848128:late cornified envelope 1C	chr1	152777311	152779107	0	0	0
uc001faq.2:NM_178349:Q5T753:LCE1E_HUMAN:LCE1B:NM_178349:NP_848126:late cornified envelope 1B	chr1	152784447	152785586	0	0	0
uc001fas.3:NM_001128600:A0A183:LCE6A_HUMAN:LCE6A:NM_001128600:NP_001122072:late cornified envelope 6A	chr1	152815330	152816458	0	0	0
uc001fat.2:NM_030663:Q5T7P5:Q5T7P5_HUMAN:SMCP:NM_030663:NP_109588:sperm mitochondria-associated cysteine-rich	chr1	152850798	152857515	0	0	0
uc001fau.2:NM_005547:P07476:INVO_HUMAN:IVL:NM_005547:NP_005538:involucrin	chr1	152881038	152884361	0	0	0
uc001fav.1:NM_173080:Q96PI1:SPRR4_HUMAN:SPRR4:NM_173080:NP_775103:small proline-rich protein 4	chr1	152943128	152945069	0	0	0
uc001faw.2:NM_005987:Q2I377:Q2I377_HUMAN:SPRR1A:NM_005987:NP_005978:small proline-rich protein 1A	chr1	152956557	152958289	0	0	0
uc001faz.3:NM_001097589:B2R4G8:B2R4G8_HUMAN:SPRR3:NM_001097589:NP_001091058:small proline-rich protein 3	chr1	152974222	152976332	0	0	0
uc001fba.2:NM_003125:B7ZLF8:B7ZLF8_HUMAN:SPRR1B:NM_003125:NP_003116:small proline-rich protein 1B	chr1	153003678	153005375	0	0	0
uc001fbb.2:NM_006945:Q96RM1:SPR2F_HUMAN:SPRR2D:NM_006945:NP_008876:small proline-rich protein 2D	chr1	153012201	153113969	0	0	0
uc001fbd.2:NM_005988:Q9BYE4:SPR2G_HUMAN:SPRR2A:NM_005988:NP_005979:small proline-rich protein 2A	chr1	153028596	153113969	0	0	0
uc001fbg.2:NM_001017418:Q9BYE4:SPR2G_HUMAN:SPRR2B:NM_001017418:NP_001017418:small proline-rich protein 2B	chr1	153042720	153044084	0	0	0
uc001fbh.2:NM_001024209:Q9BYE4:SPR2G_HUMAN:SPRR2E:NM_001024209:NP_001019380:small proline-rich protein 2E	chr1	153065612	153067001	0	0	0
uc001fbi.2:NM_001014450:A4QN03:A4QN03_HUMAN:SPRR2F:NM_001014450:NP_001014450:small proline-rich protein 2F	chr1	153084614	153085989	0	0	0
uc001fbj.2:NR_003062:::SPRR2D:NR_003062::Homo sapiens cDNA clone IMAGE:7939646.	chr1	153112595	153113969	0	0	0
uc001fbl.2:NM_001010857:Q5T871:LELP1_HUMAN:LELP1:NM_001010857:NP_001010857:late cornified envelope-like proline-rich 1	chr1	153175919	153177594	0	0	0
uc001fbm.2:NM_000427:P23490:LORI_HUMAN:LOR:NM_000427:NP_000418:loricrin	chr1	153232178	153234598	0	0	0
uc001fbn.1:NM_052891:Q96LB9:PGRP3_HUMAN:PGLYRP3:NM_052891:NP_443123:peptidoglycan recognition protein 3 precursor	chr1	153270337	153283194	0	0	0
uc001fbo.2:NM_020393:Q5SY64:Q5SY64_HUMAN:PGLYRP4:NM_020393:NP_065126:peptidoglycan recognition protein-I-beta	chr1	153302597	153321022	0	0	0
uc001fbq.2:NM_002965:P06702:S10A9_HUMAN:S100A9:NM_002965:NP_002956:S100 calcium-binding protein A9	chr1	153330329	153333502	0	0	0
uc001fbr.1:NM_005621:A6NIV1:A6NIV1_HUMAN:S100A12:NM_005621:NP_005612:S100 calcium-binding protein A12	chr1	153346184	153348075	0	0	0
uc001fbs.2:NM_002964:P05109:S10A8_HUMAN:S100A8:NM_002964:NP_002955:S100 calcium-binding protein A8	chr1	153362509	153363549	0	0	0
uc001fbt.1:NM_176823:P31151:S10A7_HUMAN:S100A7A:NM_176823:NP_789793:S100 calcium binding protein A7-like 1	chr1	153389000	153395701	0	0	0
uc001fbv.1:NM_002963:Q86SG5:S1A7A_HUMAN:S100A7:NM_002963:NP_002954:S100 calcium binding protein A7	chr1	153430219	153433137	0	0	0
uc001fbw.1:NM_014624:P06703:S10A6_HUMAN:S100A6:NM_014624:NP_055439:S100 calcium-binding protein A6	chr1	153507075	153508717	8.66169	11.7641	7.215
uc001fbx.2:NM_002962:Q52LE7:Q52LE7_HUMAN:S100A5:NM_002962:NP_002953:S100 calcium binding protein A5	chr1	153509623	153514241	0	0.0670575	0
uc001fbz.2:NM_002961:A8K7R8:A8K7R8_HUMAN:S100A4:NM_002961:NP_002952:S100 calcium-binding protein A4	chr1	153516095	153518282	0.275182	10.492	2.79811
uc001fca.1:NM_002960:P33764:S10A3_HUMAN:S100A3:NM_002960:NP_002951:S100 calcium binding protein A3	chr1	153519808	153521734	0	1.1596	0
uc001fcb.2:NM_005978:P29034:S10A2_HUMAN:S100A2:NM_005978:NP_005969:S100 calcium binding protein A2	chr1	153533586	153538306	0	0.544772	0.121234
uc001fcd.1:NM_080388:A8K439:A8K439_HUMAN:S100A16:NM_080388:NP_525127:S100 calcium binding protein A16	chr1	153579366	153585514	4.69911	12.2338	5.47411
uc001fce.2:NM_020672:Q9HCY8:S10AE_HUMAN:S100A14:NM_020672:NP_065723:S100 calcium binding protein A14	chr1	153586733	153588790	0	0.731443	0
uc001fch.2:NM_001024211:Q99584:S10AD_HUMAN:S100A13:NM_001024211:NP_001019382:S100 calcium binding protein A13	chr1	153591279	153606568	12.0414	14.8908	25.8486
uc001fck.1:NM_006271:B2R5D9:B2R5D9_HUMAN:S100A1:NM_006271:NP_006262:S100 calcium binding protein A1	chr1	153600872	153604513	2.86523	0.365721	0
uc001fcm.1:NM_015607:Q9Y3Y2:CA077_HUMAN:C1orf77:NM_015607:NP_056422:small protein rich in arginine and glycine	chr1	153606524	153618775	44.5604	35.1239	32.898
uc001fcq.2:NM_012437:Q5SXU8:Q5SXU8_HUMAN:SNAPIN:NM_012437:NP_036569:SNAP-associated protein	chr1	153631144	153634325	1.53501	1.97716	5.53331
uc001fcr.2:NM_004515:Q12905:ILF2_HUMAN:ILF2:NM_004515:NP_004506:interleukin enhancer binding factor 2	chr1	153634514	153643479	27.9285	26.0152	26.6318
uc001fcs.3:NM_000906:B0ZBF0:B0ZBF0_HUMAN:NPR1:NM_000906:NP_000897:natriuretic peptide receptor 1 precursor	chr1	153651163	153666467	0.174048	0.0399266	0
uc001fct.2:NM_023015:Q68E01-2:Q68E01-2:INTS3:NM_023015:NP_075391:integrator complex subunit 3	chr1	153700548	153746557	10.2265	7.43952	12.4334
uc001fcz.2:NM_024330:Q5K4L6:S27A3_HUMAN:SLC27A3:NM_024330:NP_077306:solute carrier family 27 member 3	chr1	153747767	153752632	5.40223	1.45728	3.32117
uc001fdb.3:NM_020699:Q8WXI9:P66B_HUMAN:GATAD2B:NM_020699:NP_065750:GATA zinc finger domain containing 2B	chr1	153777203	153895451	13.4543	10.5709	13.503
uc001fdc.1:CR613795:::CR613795:::full-length cDNA clone CS0CAP002YE12 of Thymus of Homo sapiens (human).	chr1	153895878	153907635	0.403617	3.95857e-05	0
uc001fdd.1:NM_014856:O75064:DEN4B_HUMAN:DENND4B:NM_014856:NP_055671:DENN/MADD domain containing 4B	chr1	153901976	153919154	3.44663	1.98934	5.79536
uc001fdl.2:NM_014437:Q5T4K1:Q5T4K1_HUMAN:SLC39A1:NM_014437:NP_055252:solute carrier family 39 (zinc transporter),	chr1	153931588	153940188	15.7542	20.957	18.8819
uc001fdm.1:NM_130898:Q8TEY5:CR3L4_HUMAN:CREB3L4:NM_130898:NP_570968:cAMP responsive element binding protein 3-like	chr1	153940378	153946832	1.91895	0.279268	4.31841
uc001fds.2:NM_006694:Q6IB19:Q6IB19_HUMAN:JTB:NM_006694:NP_006685:jumping translocation breakpoint precursor	chr1	153946746	153950451	8.26094	13.8216	26.6243
uc001fdt.1:NM_002870:Q504R6:Q504R6_HUMAN:RAB13:NM_002870:NP_002861:RAB13, member RAS oncogene family	chr1	153954127	153958806	11.3124	20.1471	7.36297
uc001fdv.2:NM_001030:Q5T4L6:Q5T4L6_HUMAN:RPS27:NM_001030:NP_001021:ribosomal protein S27	chr1	153963238	153964632	0	0	0
uc001fdw.2:NM_207308:Q5VU65:P210L_HUMAN:NUP210L:NM_207308:NP_997191:nucleoporin 210kDa-like isoform 1	chr1	153965169	154127592	0	0	0
uc001fec.1:NM_152263:Q5VU58:Q5VU58_HUMAN:TPM3:NM_152263:NP_689476:tropomyosin 3 isoform 1	chr1	154127779	154164609	23.6442	78.0953	54.1492
uc001fee.1:NM_001010979:Q5VU69:CA189_HUMAN:C1orf189:NM_001010979:NP_001010979:hypothetical protein LOC388701	chr1	154171847	154178809	0	0	0
uc001fei.2:NM_001098616:Q9BWL3:CA043_HUMAN:C1orf43:NM_001098616:NP_001092086:hypothetical protein LOC25912 isoform 3	chr1	154179182	154193273	23.3982	24.116	41.2055
uc001fep.3:NM_014847:Q14157:UBP2L_HUMAN:UBAP2L:NM_014847:NP_055662:ubiquitin associated protein 2-like isoform a	chr1	154192654	154243985	74.1433	55.3244	72.9637
uc001fes.2:NM_006118:O00165:HAX1_HUMAN:HAX1:NM_006118:NP_006109:HCLS1 associated protein X-1 isoform a	chr1	154245038	154248349	4.75745	4.89943	13.0767
uc001feu.2:NM_080429:Q96PS8:AQP10_HUMAN:AQP10:NM_080429:NP_536354:aquaporin 10	chr1	154293591	154297800	0	0	0
uc001fex.2:NM_020452:P98198-3:P98198-3:ATP8B2:NM_020452:NP_065185:ATPase, class I, type 8B, member 2 isoform a	chr1	154298035	154323779	3.24901	2.85215	5.78418
uc001fez.1:NM_000565:A0N0L5:A0N0L5_HUMAN:IL6R:NM_000565:NP_000556:interleukin 6 receptor isoform 1 precursor	chr1	154377668	154440188	0.314964	0.207613	0.209891
uc001ffb.2:NM_001010846:Q5VZ18:SHE_HUMAN:SHE:NM_001010846:NP_001010846:Src homology 2 domain containing E	chr1	154451960	154474589	0.13882	0.0304937	0
uc001fff.1:NM_017582:Q29SN7:Q29SN7_HUMAN:UBE2Q1:NM_017582:NP_060052:ubiquitin-conjugating enzyme E2Q	chr1	154521050	154531120	5.86476	4.1894	7.17778
uc001ffg.2:NM_000748:Q5SXY3:Q5SXY3_HUMAN:CHRNB2:NM_000748:NP_000739:neuronal nicotinic acetylcholine receptor beta 2	chr1	154540256	154552351	9.79443	8.72523	6.06808
uc001ffh.2:NM_001111:P55265:DSRAD_HUMAN:ADAR:NM_001111:NP_001102:adenosine deaminase, RNA-specific isoform a	chr1	154554535	154600437	27.624	20.6165	57.7505
uc001ffp.2:NM_002249:Q6JXY2:Q6JXY2_HUMAN:KCNN3:NM_002249:NP_002240:small conductance calcium-activated potassium	chr1	154679916	154842754	12.2497	5.84313	6.5526
uc001ffq.2:NM_006556:Q6FGV9:Q6FGV9_HUMAN:PMVK:NM_006556:NP_006547:phosphomevalonate kinase	chr1	154897208	154909484	7.33684	6.70301	5.36885
uc001ffr.2:NM_020524:Q96AQ6:PBIP1_HUMAN:PBXIP1:NM_020524:NP_065385:pre-B-cell leukemia homeobox interacting protein	chr1	154916560	154928567	17.4897	24.1464	12.1122
uc001fft.2:NM_138300:Q5T170:Q5T170_HUMAN:PYGO2:NM_138300:NP_612157:pygopus homolog 2	chr1	154929502	154934258	4.085	4.51658	7.34546
uc001ffw.2:NM_001130040:B5BU19:B5BU19_HUMAN:SHC1:NM_001130040:NP_001123512:SHC-transforming protein 1 isoform 3	chr1	154934774	154946959	8.9592	10.5877	12.922
uc001fgb.2:NM_001826:A6NHZ8:A6NHZ8_HUMAN:CKS1B:NM_001826:NP_001817:CDC28 protein kinase 1B	chr1	154947117	154951724	0.353398	0.825813	0.895617
uc001fgf.1:NM_025207:Q8NFF5:FAD1_HUMAN:FLAD1:NM_025207:NP_079483:flavin adenine dinucleotide synthetase isoform	chr1	154955816	154965587	6.1424	4.96852	8.06513
uc001fgi.2:NM_018655:B5BUM1:B5BUM1_HUMAN:LENEP:NM_018655:NP_061125:lens epithelial protein	chr1	154966061	154966790	0	0	0
uc001fgk.3:NM_015872:O15156:ZBT7B_HUMAN:ZBTB7B:NM_015872:NP_056956:zinc finger and BTB domain containing 7B	chr1	154975111	154990998	1.99749	2.21029	2.31828
uc001fgm.2:NM_144622:Q5T1A1:DCST2_HUMAN:DCST2:NM_144622:NP_653223:DC-STAMP domain containing 2	chr1	154991004	155006257	0.412524	0.097103	0.255553
uc001fgn.1:NM_152494:Q5T197:DCST1_HUMAN:DCST1:NM_152494:NP_689707:DC-STAMP domain containing 1 isoform 1	chr1	155006299	155023406	0.843098	0.408653	0
uc001fgo.2:CR598625:::CR598625:::full-length cDNA clone CS0DL008YG09 of B cells (Ramos cell line) Cot 25-normalized of Homo sapiens (human).	chr1	155017693	155023641	2.0138	0.995295	0.000264644
uc001fgr.1:NM_207197:Q71S69:Q71S69_HUMAN:ADAM15:NM_207197:NP_997080:a disintegrin and metalloproteinase domain 15	chr1	155023421	155035252	2.8561	3.74322	7.35065
uc001fhf.2:NM_004952:P52797:EFNA3_HUMAN:EFNA3:NM_004952:NP_004943:ephrin A3 precursor	chr1	155036212	155060006	13.9623	9.9365	13.9563
uc001fhh.2:NM_004428:P20827:EFNA1_HUMAN:EFNA1:NM_004428:NP_004419:ephrin A1 isoform a precursor	chr1	155100348	155107384	1.68849	1.66488	2.19355
uc001fhj.3:NM_018845:Q9BRV3:R1AP1_HUMAN:RAG1AP1:NM_018845:NP_061333:recombination activating gene 1 activating	chr1	155108287	155357080	2.38133	1.70423	3.18722
uc001fhm.2:NM_018973:Q5SR62:Q5SR62_HUMAN:DPM3:NM_018973:NP_061846:dolichyl-phosphate mannosyltransferase	chr1	155112368	155112996	13.5618	6.95133	12.5111
uc001fho.2:NM_173852:Q8N6L1:KTAP2_HUMAN:KRTCAP2:NM_173852:NP_776251:keratinocyte associated protein 2	chr1	155141884	155145804	3.87847	5.44017	0.0658267
uc001fhs.1:NM_025058:Q5VT60:Q5VT60_HUMAN:TRIM46:NM_025058:NP_079334:tripartite motif-containing 46	chr1	155145420	155157445	10.9891	7.10301	6.30773
uc001fij.2:NM_001018016:Q0VAP5:Q0VAP5_HUMAN:MUC1:NM_001018016:NP_001018016:mucin 1 isoform 2 precursor	chr1	155158301	155162700	21.5735	14.0589	2.74714
uc001fix.2:NM_007112:B1AVR8:B1AVR8_HUMAN:THBS3:NM_007112:NP_009043:thrombospondin 3 precursor	chr1	155165380	155178969	6.63556	3.93483	7.69335
uc001fjb.2:NM_002455:Q13505:MTX1_HUMAN:MTX1:NM_002455:NP_002446:metaxin 1 isoform 1	chr1	155178489	155183622	1.36237	0.553145	0.810323
uc001fjd.2:BC092482:B7Z7G9:B7Z7G9_HUMAN:GBA:::SubName: Full=cDNA FLJ56170, highly similar to Glucosylceramidase (EC 3.2.1.45);	chr1	155183616	155197325	0.0746514	0.771157	0.604803
uc001fjg.2:CR608869:Q13505-3:Q13505-3:MTX1:NM_198883:NP_942584:metaxin 1 isoform 2	chr1	155202801	155204240	0	0	0
uc001fjh.2:NM_000157:B4DMV8:B4DMV8_HUMAN:GBA:NM_000157:NP_000148:glucocerebrosidase precursor	chr1	155204243	155214488	1.47497	2.03512	3.5227
uc001fjm.2:NM_006589:Q9BR66:Q9BR66_HUMAN:FAM189B:NM_006589:NP_006580:hypothetical protein LOC10712 isoform a	chr1	155216996	155225274	9.497	6.20925	6.32393
uc001fjs.2:NM_005698:O14828:SCAM3_HUMAN:SCAMP3:NM_005698:NP_005689:secretory carrier membrane protein 3 isoform 1	chr1	155225770	155232195	16.4215	13.5528	15.5891
uc001fjw.2:NM_003993:A4D151:A4D151_HUMAN:CLK2:NM_003993:NP_003984:CDC-like kinase 2	chr1	155232659	155247501	6.89613	4.95775	6.54762
uc001fjz.1:NM_020897:Q9P1Z3:HCN3_HUMAN:HCN3:NM_020897:NP_065948:hyperpolarization activated cyclic	chr1	155247373	155259638	19.1958	7.7267	18.1308
uc001fkb.3:NM_000298:B1AVT2:B1AVT2_HUMAN:PKLR:NM_000298:NP_000289:pyruvate kinase, liver and RBC isoform 1	chr1	155259085	155271225	0.515326	0.104676	0.0619195
uc001fkc.2:NM_002004:Q14329:Q14329_HUMAN:FDPS:NM_002004:NP_001995:farnesyl diphosphate synthase isoform a	chr1	155278538	155290457	11.4639	10.1531	30.8452
uc001fki.2:NM_001039517:Q66K80:CA104_HUMAN:C1orf104:NM_001039517:NP_001034606:hypothetical protein LOC284618	chr1	155286653	155293938	1.79569	2.49539	0
uc001fkj.2:NM_001105203:Q9BVN2:RUSC1_HUMAN:RUSC1:NM_001105203:NP_001098673:RUN and SH3 domain containing 1 isoform a	chr1	155290639	155300909	35.0385	20.9062	27.0144
uc001fkt.2:NM_018489:Q9NR48:ASH1L_HUMAN:ASH1L:NM_018489:NP_060959:absent, small, or homeotic 1-like	chr1	155305052	155532585	6.34428	4.30868	18.6742
uc001fkv.2:BC017347:::BC017347:::Homo sapiens cDNA clone IMAGE:3942608, partial cds.	chr1	155531863	155533732	0.020885	0	0.463573
uc001fky.2:NM_018116:Q9BUK6:MSTO1_HUMAN:MSTO1:NM_018116:NP_060586:misato	chr1	155580006	155584757	0.88564	0.79059	2.23255
uc001fle.1:CR598521:::CR598521:::full-length cDNA clone CS0CAP008YC15 of Thymus of Homo sapiens (human).	chr1	155583674	155585496	0.515582	5.55325e-06	0.00199424
uc001flf.2:BC041646:::BC041646:::Homo sapiens, clone IMAGE:5454236, mRNA.	chr1	155596546	155618335	0.7848	0.147766	0.413838
uc001fln.2:NM_139118:B2RCN4:B2RCN4_HUMAN:YY1AP1:NM_139118:NP_620829:YY1-associated protein isoform 2	chr1	155629233	155658791	19.9328	17.1982	20.5572
uc001flr.2:NM_004632:Q68CT7:Q68CT7_HUMAN:DAP3:NM_004632:NP_004623:death-associated protein 3	chr1	155658873	155708317	4.06853	5.3727	11.8712
uc001fly.1:NM_001037533:B7ZBL4:B7ZBL4_HUMAN:GON4L:NM_001037533:NP_001032622:gon-4-like isoform a	chr1	155719509	155829191	13.0936	10.4774	11.9802
uc001fmg.2:NM_152280:Q9BT88:SYT11_HUMAN:SYT11:NM_152280:NP_689493:synaptotagmin XI	chr1	155829289	155854989	73.3707	92.5971	81.6797
uc001fmh.1:NM_006912:Q5VY90:Q5VY90_HUMAN:RIT1:NM_006912:NP_008843:Ras-like without CAAX 1	chr1	155867600	155881177	1.94288	2.0242	6.22697
uc001fmi.1:NM_014949:Q7Z7F0:K0907_HUMAN:KIAA0907:NM_014949:NP_055764:hypothetical protein LOC22889	chr1	155882835	155904188	5.45517	2.81815	10.2699
uc001fmk.1:NR_002974:::SNORA42:NR_002974::Homo sapiens small nucleolar RNA, H/ACA box 42 (SNORA42), non-coding RNA.	chr1	155889700	155889833	0	0	0
uc001fmn.1:NR_003005:::SCARNA4:NR_003005::Homo sapiens small Cajal body-specific RNA 4 (SCARNA4), non-coding RNA.	chr1	155895749	155895877	0	0	0
uc001fmt.2:NM_001162383:Q92974:ARHG2_HUMAN:ARHGEF2:NM_001162383:NP_001155855:Rho/Rac guanine nucleotide exchange factor 2	chr1	155916629	155959864	29.5985	37.3875	34.1839
uc001fmx.2:NM_003145:B2R9K9:B2R9K9_HUMAN:SSR2:NM_003145:NP_003136:signal sequence receptor, beta precursor	chr1	155978839	155990758	96.3001	122.312	90.2033
uc001fna.2:NM_020131:Q9NRR5:UBQL4_HUMAN:UBQLN4:NM_020131:NP_064516:ataxin-1 ubiquitin-like interacting protein	chr1	156005092	156023516	10.9349	12.3701	13.4007
uc001fnb.3:NM_014017:Q9Y2Q5:MAPIP_HUMAN:ROBLD3:NM_014017:NP_054736:roadblock domain-containing protein 3 isoform 1	chr1	156024516	156028605	5.27598	7.85843	13.7804
uc001fnc.2:NM_020387:P57735:RAB25_HUMAN:RAB25:NM_020387:NP_065120:RAB25	chr1	156030965	156040293	0.133233	0.878002	0
uc001fnd.3:NM_001093725:A1L020:MEX3A_HUMAN:MEX3A:NM_001093725:NP_001087194:MEX3A protein	chr1	156041805	156051789	32.7849	30.2332	24.2937
uc001fni.2:NM_170707:P02545:LMNA_HUMAN:LMNA:NM_170707:NP_733821:lamin A/C isoform 1 precursor	chr1	156052368	156109878	12.6965	24.8733	15.3814
uc001fnm.2:NM_022367:Q9H3S1:SEM4A_HUMAN:SEMA4A:NM_022367:NP_071762:semaphorin B precursor	chr1	156119809	156147534	3.68534	2.81452	3.6221
uc001fnp.2:NM_014655:Q96H78:S2544_HUMAN:SLC25A44:NM_014655:NP_055470:solute carrier family 25, member 44	chr1	156163729	156182586	10.2501	15.0442	12.0462
uc001fnq.2:NM_007221:A8K0C5:A8K0C5_HUMAN:PMF1:NM_007221:NP_009152:polyamine-modulated factor 1	chr1	156182783	156213112	13.6681	15.7158	14.6844
uc001fnt.2:NM_199173:P02818:OSTCN_HUMAN:BGLAP:NM_199173:NP_954642:osteocalcin preproprotein	chr1	156211950	156213112	3.57974	3.91747	7.0304
uc001fnu.1:NM_198406:Q5TCK7:Q5TCK7_HUMAN:PAQR6:NM_198406:NP_940798:progestin and adipoQ receptor family member VI	chr1	156213206	156217843	11.1985	6.02306	1.943
uc001foc.3:NM_015327:Q9UPR3:SMG5_HUMAN:SMG5:NM_015327:NP_056142:SMG5 homolog nonsense mediated mRNA decay	chr1	156219016	156252620	8.35456	7.40621	11.9223
uc001foh.2:NM_144580:Q8WWB7:CA085_HUMAN:C1orf85:NM_144580:NP_653181:kidney predominant protein NCU-G1 precursor	chr1	156259881	156265449	4.90189	4.85896	4.33476
uc001fok.2:NM_001004319:Q6RSH7:VHLL_HUMAN:VHLL:NM_001004319:NP_001004319:von Hippel-Lindau tumor suppressor-like	chr1	156268415	156269428	0	0	0.307739
uc001fol.1:NM_005998:Q59H77:Q59H77_HUMAN:CCT3:NM_005998:NP_005989:chaperonin containing TCP1, subunit 3 isoform a	chr1	156278751	156308195	26.1653	28.103	61.907
uc001foo.2:NM_144627:Q96A04:CA182_HUMAN:C1orf182:NM_144627:NP_653228:SSTK-interacting protein	chr1	156307104	156316783	0.470435	1.29274	0
uc001fot.1:CR612522:::CR612522:::Homo sapiens cDNA FLJ33695 fis, clone BRAWH2003662.	chr1	156374048	156377645	28.7131	23.5421	22.0457
uc001fou.1:NM_006365:Q13536:CROC4_HUMAN:C1orf61:NM_006365:NP_006356:transcriptional activator of the c-fos promoter	chr1	156374054	156399371	158.436	222.944	142.784
uc001foz.1:DM004329:::DM004329:::DM004329	chr1	156390133	156390221	0	0	0
uc001fpc.2:NM_005920:Q5T9U6:Q5T9U6_HUMAN:MEF2D:NM_005920:NP_005911:myocyte enhancer factor 2D	chr1	156433519	156470529	25.0846	16.0264	10.5037
uc001fpf.2:NM_178229:Q86VI3:IQGA3_HUMAN:IQGAP3:NM_178229:NP_839943:IQ motif containing GTPase activating protein 3	chr1	156495197	156542396	2.00425	1.28879	3.09027
uc001fph.2:NM_144772:Q8NCW5:AIBP_HUMAN:APOA1BP:NM_144772:NP_658985:apolipoprotein A-I binding protein precursor	chr1	156561557	156566601	5.7269	5.05966	9.89263
uc001fpl.2:NM_182679:Q5T3I0:GPTC4_HUMAN:GPATCH4:NM_182679:NP_872620:G patch domain containing 4 isoform 2	chr1	156564281	156571270	9.46234	15.1134	1.66644
uc001fpn.1:NM_021817:Q5T3J0:Q5T3J0_HUMAN:HAPLN2:NM_021817:NP_068589:brain link protein-1 precursor	chr1	156589085	156595517	2.47262	1.25752	0.976915
uc001fpp.2:NM_021948:Q5SZ10:Q5SZ10_HUMAN:BCAN:NM_021948:NP_068767:brevican isoform 1	chr1	156611739	156629318	32.8404	40.672	3.48604
uc001fpq.2:NM_006617:P48681:NEST_HUMAN:NES:NM_006617:NP_006608:nestin	chr1	156638556	156647189	67.1333	64.0934	82.9812
uc001fpr.2:NM_001878:B2R4Z8:B2R4Z8_HUMAN:CRABP2:NM_001878:NP_001869:cellular retinoic acid binding protein 2	chr1	156669409	156675375	20.8487	35.6825	78.1915
uc001fps.1:NM_030980:Q9H9L3:I20L2_HUMAN:ISG20L2:NM_030980:NP_112242:interferon stimulated exonuclease gene	chr1	156692412	156698211	9.7486	7.93111	10.2779
uc001fpu.2:NM_015997:Q96FB5:CA066_HUMAN:C1orf66:NM_015997:NP_057081:hypothetical protein LOC51093 isoform 1	chr1	156698262	156706751	3.80291	2.83937	3.96505
uc001fpx.1:NM_145729:Q96A35:RM24_HUMAN:MRPL24:NM_145729:NP_663781:mitochondrial ribosomal protein L24 precursor	chr1	156707093	156710923	5.49367	2.8246	8.42883
uc001fpy.3:NM_004494:P51858:HDGF_HUMAN:HDGF:NM_004494:NP_004485:hepatoma-derived growth factor isoform a	chr1	156711899	156736717	54.0323	53.7814	53.4158
uc001fqa.2:NM_005973:Q5SZ06:Q5SZ06_HUMAN:PRCC:NM_005973:NP_005964:papillary renal cell carcinoma	chr1	156737273	156770604	22.9157	21.8673	18.7778
uc001fqd.2:NM_003975:Q9NP31:SH22A_HUMAN:SH2D2A:NM_003975:NP_003966:SH2 domain protein 2A isoform 2	chr1	156776034	156786640	0.0924896	0	0.113484
uc001fqh.1:NM_002529:P04629:NTRK1_HUMAN:NTRK1:NM_002529:NP_002520:neurotrophic tyrosine kinase, receptor, type 1	chr1	156785541	156851642	0.88021	0.184403	0.321813
uc001fqj.1:NM_001080471:Q5VY43:PEAR1_HUMAN:PEAR1:NM_001080471:NP_001073940:platelet endothelial aggregation receptor 1	chr1	156863522	156886226	0.470981	1.67287	2.50009
uc001fqm.2:NM_144702:Q8N4P6:CA092_HUMAN:C1orf92:NM_144702:NP_653303:hypothetical protein LOC149499	chr1	156890423	156902880	0.0702247	0.14024	0.0720965
uc001fqn.2:NM_198236:Q6PFW2:Q6PFW2_HUMAN:ARHGEF11:NM_198236:NP_937879:Rho guanine nucleotide exchange factor (GEF) 11	chr1	156904632	157015162	16.2512	12.3222	12.8273
uc001fqq.1:NM_001004341:Q6ZN32:ETV3L_HUMAN:ETV3L:NM_001004341:NP_001004341:ets variant 3-like	chr1	157061835	157069600	0	0	0
uc001fqr.2:NM_001145312:B4E3M7:B4E3M7_HUMAN:ETV3:NM_001145312:NP_001138784:ets variant gene 3 isoform 1	chr1	157094458	157108383	3.38745	3.6159	4.3091
uc001fqs.2:NR_001560:::CYCSP52:NR_001560::Homo sapiens cytochrome c, somatic pseudogene 52 (CYCSP52), non-coding RNA.	chr1	157098154	157098461	0	0	0
uc001fqu.2:NM_031281:A0N0M2:A0N0M2_HUMAN:FCRL5:NM_031281:NP_112571:Fc receptor-like 5	chr1	157483167	157522310	0	0	0
uc001fqw.2:NM_031282:Q96PJ5:FCRL4_HUMAN:FCRL4:NM_031282:NP_112572:Fc receptor-like 4 precursor	chr1	157543539	157567870	0	0	0
uc001frb.2:NM_052939:Q96P31:FCRL3_HUMAN:FCRL3:NM_052939:NP_443171:Fc receptor-like 3 precursor	chr1	157646277	157670775	0	0	0
uc001fre.2:NM_030764:A0N0M5:A0N0M5_HUMAN:FCRL2:NM_030764:NP_110391:Fc receptor-like 2 precursor	chr1	157715522	157746922	0	0	0
uc001frg.2:NM_052938:Q96LA6:FCRL1_HUMAN:FCRL1:NM_052938:NP_443170:Fc receptor-like 1 isoform 1 precursor	chr1	157764196	157789940	0	0	0
uc001frk.3:NM_005894:A8K7M5:A8K7M5_HUMAN:CD5L:NM_005894:NP_005885:CD5 molecule-like precursor	chr1	157800706	157811634	0	0	0
uc001frl.1:AK057438:::AK057438:::Homo sapiens cDNA FLJ32876 fis, clone TESTI2004073.	chr1	157895764	157918861	0	0	0
uc001frn.3:NM_018240:Q5W0F8:Q5W0F8_HUMAN:KIRREL:NM_018240:NP_060710:kin of IRRE like precursor	chr1	157963062	158065842	6.87489	6.24255	10.1438
uc001frp.2:AX746507:Q8NBG7:Q8NBG7_HUMAN:hCG_1995134:::SubName: Full=HCG1995134; SubName: Full=cDNA FLJ33235 fis, clone ASTRO2002202;	chr1	158066315	158069836	5.69624	6.06281	11.6191
uc001frq.2:BC029599:::BC029599:::Homo sapiens cDNA clone IMAGE:5295410.	chr1	158101833	158110429	0	0	0.238888
uc001frr.2:NM_001766:P15813:CD1D_HUMAN:CD1D:NM_001766:NP_001757:CD1D antigen precursor	chr1	158149736	158156214	0.0882598	0.111334	0
uc001frs.1:AK097921:::AK097921:::Homo sapiens cDNA FLJ40602 fis, clone THYMU2011585.	chr1	158169170	158173667	0	0	0
uc001frt.2:NM_001763:Q5TDJ8:Q5TDJ8_HUMAN:CD1A:NM_001763:NP_001754:CD1A antigen precursor	chr1	158223926	158228056	0	0	0
uc001fru.2:NM_001765:P29017:CD1C_HUMAN:CD1C:NM_001765:NP_001756:CD1C antigen precursor	chr1	158259562	158264563	0	0	0
uc001frx.2:NM_001764:P29016:CD1B_HUMAN:CD1B:NM_001764:NP_001755:CD1B antigen precursor	chr1	158297742	158301321	0	0	0
uc001fse.2:NM_030893:P15812:CD1E_HUMAN:CD1E:NM_030893:NP_112155:CD1E antigen isoform a precursor	chr1	158323254	158327341	0	0	0
uc001fso.1:AK057554:::AK057554:::Homo sapiens cDNA FLJ32992 fis, clone THYMU1000098.	chr1	158444245	158464676	0	0	0
uc001fst.1:NM_003126:P02549:SPTA1_HUMAN:SPTA1:NM_003126:NP_003117:spectrin, alpha, erythrocytic 1	chr1	158580495	158656506	0	0	0
uc001fsu.1:NM_001005279:B9EH33:B9EH33_HUMAN:OR6K2:NM_001005279:NP_001005279:olfactory receptor, family 6, subfamily K,	chr1	158669468	158670442	0	0	0
uc001fsw.1:NM_001005184:B9EIM8:B9EIM8_HUMAN:OR6K6:NM_001005184:NP_001005184:olfactory receptor, family 6, subfamily K,	chr1	158724606	158725637	0	0	0
uc001fsz.1:NM_002432:Q5VUU6:Q5VUU6_HUMAN:MNDA:NM_002432:NP_002423:myeloid cell nuclear differentiation antigen	chr1	158801167	158819270	0	0	0
uc001ftb.2:NM_152501:Q6K0P9:IFIX_HUMAN:PYHIN1:NM_152501:NP_689714:pyrin and HIN domain family, member 1 alpha 1	chr1	158901342	158946841	0	0	0
uc001ftg.2:NM_005531:Q16666-2:Q16666-2:IFI16:NM_005531:NP_005522:interferon, gamma-inducible protein 16	chr1	158969757	159024943	9.54714	11.2714	21.6014
uc001ftj.1:NM_004833:O14862:AIM2_HUMAN:AIM2:NM_004833:NP_004824:absent in melanoma 2	chr1	159032274	159046647	0	0.288338	0.159977
uc001ftk.2:NM_021189:Q8N126-2:Q8N126-2:CADM3:NM_021189:NP_067012:cell adhesion molecule 3 isoform 1	chr1	159141376	159172932	70.5361	54.0461	53.8141
uc001ftm.1:AK124069:::AK124069:::Homo sapiens cDNA FLJ42075 fis, clone SYNOV2017055.	chr1	159166628	159172194	0.0993306	0.031132	0
uc001fto.2:NM_002036:Q5Y7A2:Q5Y7A2_HUMAN:DARC:NM_002036:NP_002027:Duffy blood group antigen isoform b	chr1	159174509	159176288	9.79589	8.16084	8.24452
uc001ftq.2:NM_002001:P12319:FCERA_HUMAN:FCER1A:NM_002001:NP_001992:Fc fragment of IgE, high affinity I, receptor	chr1	159259506	159278013	0	0	0
uc001fts.3:BC038194:::BC038194:::Homo sapiens, clone IMAGE:3917623, mRNA.	chr1	159315957	159438858	0	0	0
uc001ftv.2:NM_001639:P02743:SAMP_HUMAN:APCS:NM_001639:NP_001630:serum amyloid P component precursor	chr1	159557616	159558660	0	0	0
uc001ftw.2:NM_000567:P02741:CRP_HUMAN:CRP:NM_000567:NP_000558:C-reactive protein, pentraxin-related precursor	chr1	159682080	159684379	0	0	0
uc001ftz.1:NM_017823:Q9BVJ7:DUS23_HUMAN:DUSP23:NM_017823:NP_060293:dual specificity phosphatase 23	chr1	159750758	159752333	2.27336	6.76255	4.32843
uc001fud.3:NM_001004310:Q6DN72:FCRL6_HUMAN:FCRL6:NM_001004310:NP_001004310:Fc receptor-like 6 precursor	chr1	159770300	159786046	0	0	0
uc001fue.3:NM_020125:Q9P0V8:SLAF8_HUMAN:SLAMF8:NM_020125:NP_064510:SLAM family member 8 precursor	chr1	159796478	159807281	0.317602	0.0658467	0
uc001fuh.2:NM_001013661:Q5VU13:VSIG8_HUMAN:VSIG8:NM_001013661:NP_001013683:V-set and immunoglobulin domain containing 8	chr1	159804263	159832447	1.01271	0.319084	0.726086
uc001fui.2:NM_012337:Q9UL16:CCD19_HUMAN:CCDC19:NM_012337:NP_036469:nasopharyngeal epithelium specific protein 1	chr1	159842155	159895284	1.20712	2.82722	0.812864
uc001fun.1:NM_003564:P37802:TAGL2_HUMAN:TAGLN2:NM_003564:NP_003555:transgelin 2	chr1	159887902	159895284	69.9048	86.7456	43.2996
uc001fur.2:NM_001135050:Q9P2J2:TUTLA_HUMAN:IGSF9:NM_001135050:NP_001128522:immunoglobulin superfamily, member 9 isoform a	chr1	159896828	159915386	10.9251	4.68547	8.01006
uc001fus.2:NM_033438:Q96A28:SLAF9_HUMAN:SLAMF9:NM_033438:NP_254273:SLAM family member 9 isoform 1	chr1	159921283	159924044	0	0	0
uc001fuu.2:AF088076:::AF088076:::Homo sapiens full length insert cDNA clone ZE01A04.	chr1	159931073	159946734	0	2.58512	0
uc001fuv.1:NM_145167:Q9H3S5:PIGM_HUMAN:PIGM:NM_145167:NP_660150:phosphatidylinositol glycan anchor biosynthesis,	chr1	159997461	160001783	0.63432	0.924035	2.27186
uc001fuw.1:NM_002241:A3KME7:A3KME7_HUMAN:KCNJ10:NM_002241:NP_002232:potassium inwardly-rectifying channel, subfamily	chr1	160008032	160039961	1.16993	1.77754	1.70425
uc001fuy.1:NM_004983:Q92806:IRK9_HUMAN:KCNJ9:NM_004983:NP_004974:potassium inwardly-rectifying channel subfamily	chr1	160051359	160059212	4.14438	2.71544	3.02074
uc001fuz.2:NM_052868:Q969P0:IGSF8_HUMAN:IGSF8:NM_052868:NP_443100:immunoglobulin superfamily, member 8	chr1	160061137	160068618	28.1704	18.6811	14.9761
uc001fvc.2:NM_000702:B3KV59:B3KV59_HUMAN:ATP1A2:NM_000702:NP_000693:Na+/K+ -ATPase alpha 2 subunit proprotein	chr1	160085519	160113372	45.8242	25.9301	66.3324
uc001fve.3:NM_144699:Q13733:AT1A4_HUMAN:ATP1A4:NM_144699:NP_653300:Na+/K+ -ATPase alpha 4 subunit isoform 1	chr1	160121351	160156766	0.0374028	0.0369441	0.0171358
uc001fvj.1:AK093299:::AK093299:::Homo sapiens cDNA FLJ35980 fis, clone TESTI2013546.	chr1	160171988	160178659	0.747736	0.821117	0
uc001fvk.2:NM_003768:B1AKZ4:B1AKZ4_HUMAN:PEA15:NM_003768:NP_003759:phosphoprotein enriched in astrocytes 15	chr1	160175124	160185160	307.199	245.949	220.137
uc001fvv.3:NM_001098398:P53621-2:P53621-2:COPA:NM_001098398:NP_001091868:coatomer protein complex, subunit alpha isoform	chr1	160258377	160313354	15.5859	14.5872	28.3477
uc001fvw.2:NR_002190:::SUMO1P3:NR_002190::Homo sapiens SUMO1 pseudogene 3 (SUMO1P3), non-coding RNA.	chr1	160287054	160288258	4.55404	6.43658	7.61352
uc001fvx.2:NM_015331:Q5T208:Q5T208_HUMAN:NCSTN:NM_015331:NP_056146:nicastrin precursor	chr1	160313062	160328741	35.9233	48.7751	53.0876
uc001fwa.2:NM_005598:Q5T203:Q5T203_HUMAN:NHLH1:NM_005598:NP_005589:nescient helix loop helix 1	chr1	160336860	160342638	17.5924	11.5004	48.1581
uc001fwc.1:NM_020335:Q9ULK5:VANG2_HUMAN:VANGL2:NM_020335:NP_065068:vang-like 2	chr1	160370230	160398464	44.313	29.2794	64.9341
uc001fwd.1:NM_052931:B2R8X8:B2R8X8_HUMAN:SLAMF6:NM_052931:NP_443163:activating NK receptor precursor	chr1	160454819	160493042	0	0	0
uc001fwf.3:NM_003874:B2R8T1:B2R8T1_HUMAN:CD84:NM_003874:NP_003865:CD84 molecule	chr1	160515792	160549251	0	0	0
uc001fwl.3:NM_003037:Q5W172:Q5W172_HUMAN:SLAMF1:NM_003037:NP_003028:signaling lymphocytic activation molecule family	chr1	160605550	160617081	0	0	0
uc001fwn.2:NM_001778:Q5U055:Q5U055_HUMAN:CD48:NM_001778:NP_001769:CD48 molecule precursor	chr1	160653324	160681585	0	0	0
uc001fwq.2:NM_021181:Q9NQ25:SLAF7_HUMAN:SLAMF7:NM_021181:NP_067004:SLAM family member 7	chr1	160709076	160724600	0	0	0
uc001fwu.2:NM_002348:A8K7N3:A8K7N3_HUMAN:LY9:NM_002348:NP_002339:lymphocyte antigen 9 isoform a	chr1	160769542	160798043	0	0	0
uc001fxa.2:NM_016382:Q5VYI2:Q5VYI2_HUMAN:CD244:NM_016382:NP_057466:CD244 natural killer cell receptor 2B4	chr1	160799950	160832645	0	0	0
uc001fxc.2:NM_017625:Q5VYI4:Q5VYI4_HUMAN:ITLN1:NM_017625:NP_060095:intelectin precursor	chr1	160846331	160854960	0	0.0402913	0
uc001fxd.2:NM_080878:Q5VYI0:Q5VYI0_HUMAN:ITLN2:NM_080878:NP_543154:intelectin 2 precursor	chr1	160914816	160924589	0	0.12387	0
uc001fxi.2:NM_007122:B2RBZ4:B2RBZ4_HUMAN:USF1:NM_007122:NP_009053:upstream stimulatory factor 1 isoform 1	chr1	161009041	161015757	8.2908	8.05667	9.27841
uc001fxl.2:NM_001025598:Q7Z6I6:RHG30_HUMAN:ARHGAP30:NM_001025598:NP_001020769:Rho GTPase activating protein 30 isoform 1	chr1	161016732	161039760	1.98841	0.613709	0
uc001fxo.2:NM_030916:Q96NY8:PVRL4_HUMAN:PVRL4:NM_030916:NP_112178:poliovirus receptor-related 4 precursor	chr1	161040780	161059385	0.0599484	0.271859	0
uc001fxp.1:CR619492:::CR619492:::full-length cDNA clone CS0DI076YO20 of Placenta Cot 25-normalized of Homo sapiens (human).	chr1	161053627	161057335	0	0	0
uc001fxr.2:NM_152366:Q8NEP7:KLDC9_HUMAN:KLHDC9:NM_152366:NP_689579:kelch/ankyrin repeat containing cyclin A1	chr1	161068153	161070134	0.870736	0.374053	2.03902
uc001fxu.2:NM_012394:B1AQP2:B1AQP2_HUMAN:PFDN2:NM_012394:NP_036526:prefoldin subunit 2	chr1	161070346	161087866	110.976	89.5247	42.9413
uc001fxv.1:NM_005600:B1AQP3:B1AQP3_HUMAN:NIT1:NM_005600:NP_005591:nitrilase 1	chr1	161087890	161095233	6.27112	3.69261	8.01906
uc001fxz.2:NM_001039712:O75618:DEDD_HUMAN:DEDD:NM_001039712:NP_001034801:death effector domain-containing protein	chr1	161090770	161102478	4.04446	7.68794	10.8106
uc001fyd.3:NM_016406:Q5VTX1:Q5VTX1_HUMAN:UFC1:NM_016406:NP_057490:ubiquitin-fold modifier conjugating enzyme 1	chr1	161123533	161128645	10.5547	13.6566	11.127
uc001fyg.2:NM_000309:Q5VTW8:Q5VTW8_HUMAN:PPOX:NM_000309:NP_000300:protoporphyrinogen oxidase	chr1	161136180	161147801	3.39209	3.13532	3.76642
uc001fyq.1:NM_003779:O60512:B4GT3_HUMAN:B4GALT3:NM_003779:NP_003770:UDP-Gal:betaGlcNAc beta 1,4-	chr1	161141100	161147314	8.08218	11.4718	14.896
uc001fyt.3:NM_005099:O75173:ATS4_HUMAN:ADAMTS4:NM_005099:NP_005090:ADAM metallopeptidase with thrombospondin type 1	chr1	161159538	161168845	0.761151	0.717107	0.799142
uc001fyv.2:NM_004550:O75306:NDUS2_HUMAN:NDUFS2:NM_004550:NP_004541:NADH dehydrogenase (ubiquinone) Fe-S protein 2	chr1	161169104	161184182	15.8079	3.49826	16.4989
uc001fyz.1:NM_004106:P30273:FCERG_HUMAN:FCER1G:NM_004106:NP_004097:Fc fragment of IgE, high affinity I, receptor	chr1	161185086	161189038	0.730567	1.04317	0.350241
uc001fzc.1:NM_001643:P02652:APOA2_HUMAN:APOA2:NM_001643:NP_001634:apolipoprotein A-II preproprotein	chr1	161192082	161193418	3.71905	1.04103	0
uc001fzd.2:NM_032174:Q969M1:TM40L_HUMAN:TOMM40L:NM_032174:NP_115550:translocase of outer mitochondrial membrane 40	chr1	161195832	161213087	3.37131	3.06923	5.01818
uc001fzy.2:NM_005122:Q5VTW5:Q5VTW5_HUMAN:NR1I3:NM_005122:NP_005113:constitutive androstane receptor isoform 3	chr1	161199457	161208000	0.68157	1.16897	0
uc001gad.2:NM_001102566:B9EJG4:B9EJG4_HUMAN:PCP4L1:NM_001102566:NP_001096036:Purkinje cell protein 4 like 1	chr1	161228516	161255239	3.54897	3.87567	1.35353
uc001gaf.3:NM_000530:P25189:MYP0_HUMAN:MPZ:NM_000530:NP_000521:myelin protein zero	chr1	161274526	161279762	0.741241	0.19572	0.654419
uc001gag.2:NM_003001:Q99643:C560_HUMAN:SDHC:NM_003001:NP_002992:succinate dehydrogenase complex, subunit C	chr1	161284165	161334533	3.1085	3.11044	10.0156
uc001gal.2:NM_001013625:Q5VTH2:CA192_HUMAN:C1orf192:NM_001013625:NP_001013647:hypothetical protein LOC257177	chr1	161334521	161337664	2.98662	23.6816	0.105256
uc001gan.2:NM_001136219:P31995-4:P31995-4:FCGR2A:NM_001136219:NP_001129691:Fc fragment of IgG, low affinity IIa, receptor	chr1	161475204	161493802	0.0594657	0.116763	0
uc001gaq.2:NM_002155:Q5SP16:Q5SP16_HUMAN:HSPA6:NM_002155:NP_002146:heat shock 70kDa protein 6 (HSP70B')	chr1	161493767	161496685	0	0	0.116452
uc001gar.2:NM_000569:P08637:FCG3A_HUMAN:FCGR3A:NM_000569:NP_000560:Fc fragment of IgG, low affinity IIIa, receptor	chr1	161511553	161520413	0	0	0
uc001gav.2:NM_201563:P12318:FCG2A_HUMAN:FCGR2C:NM_201563:NP_963857:Fc fragment of IgG, low affinity IIc, receptor	chr1	161551128	161570031	0	0	0
uc001gaz.1:NM_004001:P12318:FCG2A_HUMAN:FCGR2B:NM_004001:NP_003992:Fc fragment of IgG, low affinity IIb, receptor	chr1	161632939	161647951	0	0	0
uc001gbc.2:NR_002595:::RPL31P11:NR_002595::Homo sapiens cDNA clone IMAGE:6574909, containing frame-shift errors.	chr1	161653496	161655042	0	0	0
uc001gbd.2:NM_032738:A0N0M1:A0N0M1_HUMAN:FCRLA:NM_032738:NP_116127:Fc receptor-like and mucin-like 1	chr1	161676761	161684141	0	0	0
uc001gbi.2:NM_001002901:Q6BAA4:FCRLB_HUMAN:FCRLB:NM_001002901:NP_001002901:Fc receptor-like B	chr1	161691333	161697932	0.229578	0.590561	0.395605
uc001gbo.2:NM_007240:Q9UNI6:DUS12_HUMAN:DUSP12:NM_007240:NP_009171:dual specificity phosphatase 12	chr1	161719580	161726951	8.12681	4.75289	13.4066
uc001gbr.2:NM_007348:P18850:ATF6A_HUMAN:ATF6:NM_007348:NP_031374:activating transcription factor 6	chr1	161736083	161932960	4.65858	5.79648	21.7621
uc001gbu.2:NM_015441:B7ZA39:B7ZA39_HUMAN:OLFML2B:NM_015441:NP_056256:olfactomedin-like 2B precursor	chr1	161952983	161993644	1.09644	1.74807	8.35716
uc001gbv.2:NM_014697:O75052:CAPON_HUMAN:NOS1AP:NM_014697:NP_055512:nitric oxide synthase 1 (neuronal) adaptor	chr1	162039580	162339813	4.16725	2.97382	4.1289
uc001gbx.2:NM_182581:Q5T0L3:CA111_HUMAN:C1orf111:NM_182581:NP_872387:hypothetical protein LOC284680	chr1	162343514	162346644	0.246021	0	0
uc001gbz.1:NM_053282:B2RBN6:B2RBN6_HUMAN:SH2D1B:NM_053282:NP_444512:SH2 domain containing 1B	chr1	162365055	162381928	0.0591431	0	0
uc001gcc.1:NM_175866:A8K8K4:A8K8K4_HUMAN:UHMK1:NM_175866:NP_787062:kinase interacting stathmin	chr1	162466963	162493844	1.25589	0.857964	2.63985
uc001gcd.2:AK026668:::AK026668:::Homo sapiens cDNA: FLJ23015 fis, clone LNG00818.	chr1	162495161	162499391	0.375225	0.460826	2.48855
uc001gce.3:NM_003115:B2R6R8:B2R6R8_HUMAN:UAP1:NM_003115:NP_003106:UDP-N-acetylglucosamine pyrophosphorylase 1	chr1	162531295	162569632	3.16373	5.6006	7.77149
uc001gcg.2:NM_006182:Q16832:DDR2_HUMAN:DDR2:NM_006182:NP_006173:discoidin domain receptor family, member 2	chr1	162602227	162750237	0.407244	1.34994	5.72167
uc001gch.1:AF268386:::AF268386:::Homo sapiens clone DPDP-3 dental pulp-derived protein 3, mRNA sequence.	chr1	162751900	162756362	0.905457	2.85561	4.57008
uc001gci.2:NM_016371:P56937:DHB7_HUMAN:HSD17B7:NM_016371:NP_057455:hydroxysteroid (17-beta) dehydrogenase 7	chr1	162760495	162782607	0.186961	0.0309841	1.67489
uc001gck.2:NM_178550:Q86UF4:CA110_HUMAN:C1orf110:NM_178550:NP_848645:hypothetical protein LOC339512	chr1	162824086	162838605	0	0.0613258	0
uc001gcl.3:NM_001102445:A7XA59:A7XA59_HUMAN:RGS4:NM_001102445:NP_001095915:regulator of G-protein signaling 4 isoform 1	chr1	163038395	163046591	0.9336	1.90094	3.4485
uc001gcn.2:NM_003617:Q53XA9:Q53XA9_HUMAN:RGS5:NM_003617:NP_003608:regulator of G-protein signalling 5	chr1	163112097	163172872	0.302287	0.803418	0.769406
uc001gco.2:BC032239:::BC032239:::Homo sapiens, clone IMAGE:5198292, mRNA.	chr1	163274001	163291542	0	0.0990495	0
uc001gcr.1:NM_031423:Q9BZD4:NUF2_HUMAN:NUF2:NM_031423:NP_113611:NUF2, NDC80 kinetochore complex component	chr1	163291722	163325553	1.09875	0.601262	5.76509
uc001gct.2:NM_002585:P40424:PBX1_HUMAN:PBX1:NM_002585:NP_002576:pre-B-cell leukemia homeobox 1	chr1	164528801	164854300	27.7401	22.4652	32.0732
uc001gcu.1:AX748175:::AX748175:::Homo sapiens cDNA FLJ36189 fis, clone TESTI2027238.	chr1	164595273	164651720	0	0	0.096012
uc001gcy.1:NM_177398:B3KXP6:B3KXP6_HUMAN:LMX1A:NM_177398:NP_796372:LIM homeobox transcription factor 1, alpha	chr1	165171104	165325475	0	0.326702	1.08979
uc001gda.2:NM_006917:P48443:RXRG_HUMAN:RXRG:NM_006917:NP_008848:retinoid X receptor, gamma isoform a	chr1	165370350	165414430	5.18136	0.569683	1.19612
uc001gdc.2:NR_026744:::LOC400794:NR_026744::Homo sapiens cDNA FLJ35813 fis, clone TESTI2006067.	chr1	165446078	165551341	0	0	0
uc001gde.2:NM_001005214:Q8N7C0:LRC52_HUMAN:LRRC52:NM_001005214:NP_001005214:leucine rich repeat containing 52 precursor	chr1	165513477	165533185	0	0	0
uc001gdf.2:NM_004528:B2R592:B2R592_HUMAN:MGST3:NM_004528:NP_004519:microsomal glutathione S-transferase 3	chr1	165600449	165624853	2.16799	3.00658	7.43929
uc001gdh.1:NM_000696:B9EKV4:B9EKV4_HUMAN:ALDH9A1:NM_000696:NP_000687:aldehyde dehydrogenase 9A1	chr1	165631448	165667900	6.08052	5.17564	8.3658
uc001gdi.2:BC012108:::BC012108:::Homo sapiens carbonic anhydrase XIV (CA14) pseudogene, mRNA (cDNA clone IMAGE:4643256).	chr1	165667986	165679197	0	0	0
uc001gdj.3:NM_019026:Q9UM00:TMCO1_HUMAN:TMCO1:NM_019026:NP_061899:transmembrane and coiled-coil domains 1	chr1	165693529	165796992	2.91482	2.5617	9.45438
uc001gdo.2:BC071770:::BC071770:::Homo sapiens cDNA FLJ42974 fis, clone BRTHA2002565.	chr1	165738165	165744683	0	0.110825	0.226462
uc001gdp.2:NM_012474:Q9BZX2:UCK2_HUMAN:UCK2:NM_012474:NP_036606:uridine-cytidine kinase 2	chr1	165796889	165877337	6.07142	4.1276	10.236
uc001gdr.2:NM_001017961:B7Z693:B7Z693_HUMAN:FAM78B:NM_001017961:NP_001017961:hypothetical protein LOC149297	chr1	166029415	166136206	3.69981	3.14787	1.86928
uc001gdt.1:NM_017542:Q5TIJ1:Q5TIJ1_HUMAN:POGK:NM_017542:NP_060012:pogo transposable element with KRAB domain	chr1	166808723	166823709	19.2441	19.6552	20.2067
uc001gdw.2:NM_053053:Q96BN2:TAD1L_HUMAN:TADA1:NM_053053:NP_444281:transcriptional adaptor 1-like	chr1	166825750	166845654	3.0206	2.69175	6.11887
uc001gdx.1:NM_199351:Q71H61:ILDR2_HUMAN:ILDR2:NM_199351:NP_955383:immunoglobulin-like domain containing receptor	chr1	166887995	166944561	0.841511	1.29396	2.34332
uc001gdy.1:NM_032858:Q96JY0:MAEL_HUMAN:MAEL:NM_032858:NP_116247:maelstrom homolog	chr1	166958518	166991447	0	0.0267847	0
uc001gea.1:NM_005814:Q5VZP6:Q5VZP6_HUMAN:GPA33:NM_005814:NP_005805:transmembrane glycoprotein A33 precursor	chr1	167022081	167059868	0	0.561742	0
uc001geb.1:NM_001080426:Q5VZP5:DUS27_HUMAN:DUSP27:NM_001080426:NP_001073895:dual specificity phosphatase 27	chr1	167064070	167098402	0.106882	0.281741	0
uc001gec.2:NM_002697:B1AL93:B1AL93_HUMAN:POU2F1:NM_002697:NP_002688:POU class 2 homeobox 1	chr1	167190142	167385342	5.28775	2.16423	6.07404
uc001gei.3:NM_198053:P20963:CD3Z_HUMAN:CD247:NM_198053:NP_932170:T-cell receptor zeta chain isoform 1 precursor	chr1	167399877	167487847	0.430626	0	0.127197
uc001gel.2:NM_003851:B2RDD4:B2RDD4_HUMAN:CREG1:NM_003851:NP_003842:cellular repressor of E1A-stimulated genes	chr1	167510252	167523056	7.27518	11.9623	13.053
uc001gem.2:NM_052862:B1AK48:B1AK48_HUMAN:RCSD1:NM_052862:NP_443094:RCSD domain containing 1	chr1	167599473	167675485	0	0	0
uc001geo.2:NM_003953:A8K5D4:A8K5D4_HUMAN:MPZL1:NM_003953:NP_003944:myelin protein zero-like 1 isoform a	chr1	167691186	167761155	12.6161	13.2264	25.1414
uc001ger.2:NM_018417:Q96PN6:ADCYA_HUMAN:ADCY10:NM_018417:NP_060887:adenylate cyclase 10	chr1	167778837	167883453	0	0.0118449	0
uc001get.2:NM_001143674:O95563:BR44_HUMAN:BRP44:NM_001143674:NP_001137146:brain protein 44	chr1	167887310	167906303	6.61975	5.80662	9.71955
uc001gev.2:NM_018442:Q58WW2-2:Q58WW2-2:DCAF6:NM_018442:NP_060912:IQ motif and WD repeats 1 isoform a	chr1	167905907	168045079	2.43992	4.90312	5.44857
uc001gfa.1:AX746887:::AX746887:::Homo sapiens cDNA FLJ33952 fis, clone CTONG2018614.	chr1	168048780	168049929	6.53015	7.11708	7.37708
uc001gfc.2:NM_153832:Q8N6U8:GP161_HUMAN:GPR161:NM_153832:NP_722561:G protein-coupled receptor 161 isoform 2	chr1	168053998	168106821	8.02164	4.49323	7.99402
uc001gfg.2:NM_152902:O75663:TIPRL_HUMAN:TIPRL:NM_152902:NP_690866:TIP41, TOR signalling pathway regulator-like	chr1	168148170	168171349	2.14356	2.68439	13.4813
uc001gfi.3:NM_199344:A8K2R0:A8K2R0_HUMAN:SFT2D2:NM_199344:NP_955376:SFT2 domain containing 2	chr1	168195254	168212087	0.00774614	0.278034	0.082708
uc001gfk.1:DQ576756:::DQ576756:::Homo sapiens cDNA FLJ34896 fis, clone NT2NE2018180.	chr1	168218461	168220378	1.73119	2.97614	4.17005
uc001gfl.2:NM_005149:O60806:TBX19_HUMAN:TBX19:NM_005149:NP_005140:T-box 19	chr1	168195254	168283662	0.814627	0.0194612	0.899726
uc001gfn.3:NM_003175:Q9UBD3:XCL2_HUMAN:XCL2:NM_003175:NP_003166:chemokine (C motif) ligand 2 precursor	chr1	168510005	168513235	0	0	0
uc001gfo.1:NM_002995:P47992:XCL1_HUMAN:XCL1:NM_002995:NP_002986:chemokine (C motif) ligand 1	chr1	168545855	168551315	0	0	0
uc001gfp.2:NM_001937:A8K981:A8K981_HUMAN:DPT:NM_001937:NP_001928:dermatopontin precursor	chr1	168664706	168698428	0	0.810088	0
uc001gfq.2:NR_024160:::MGC4473:NR_024160::Homo sapiens hypothetical protein MGC4473, mRNA (cDNA clone IMAGE:2961346), partial cds.	chr1	168756178	168762120	0.456136	0	0.282344
uc001gfr.1:NM_001001787:P05026-2:P05026-2:ATP1B1:NM_001001787:NP_001001787:Na+/K+ -ATPase beta 1 subunit isoform b	chr1	169075946	169101960	10.4277	10.7078	23.4345
uc001gfu.2:NM_013330:A8K3T6:A8K3T6_HUMAN:NME7:NM_013330:NP_037462:nucleoside diphosphate kinase 7 isoform a	chr1	169101770	169337186	0.609925	0.317429	10.5629
uc001gfy.2:NM_003666:Q9H2G9:GO45_HUMAN:BLZF1:NM_003666:NP_003657:basic leucine zipper nuclear factor 1	chr1	169337193	169365778	0.851488	0.62404	3.42642
uc001gfz.1:NM_021179:Q5TID7-3:Q5TID7-3:C1orf114:NM_021179:NP_067002:hypothetical protein LOC57821	chr1	169364113	169429907	3.75371	2.94832	6.03927
uc001gge.3:NM_006996:O60779:S19A2_HUMAN:SLC19A2:NM_006996:NP_008927:solute carrier family 19, member 2	chr1	169433150	169455208	0.689181	0.66577	2.10778
uc001ggg.1:NM_000130:P12259:FA5_HUMAN:F5:NM_000130:NP_000121:coagulation factor V precursor	chr1	169481191	169555769	0.0785985	6.88374	1.42198
uc001ggi.3:NM_003005:Q5R342:Q5R342_HUMAN:SELP:NM_003005:NP_002996:selectin P precursor	chr1	169558089	169599377	0	0.212226	0
uc001ggk.2:NM_000655:Q9UJ43:Q9UJ43_HUMAN:SELL:NM_000655:NP_000646:selectin L precursor	chr1	169659809	169680837	0	0.0309033	1.88204
uc001ggm.3:NM_000450:A2RRD6:A2RRD6_HUMAN:SELE:NM_000450:NP_000441:selectin E precursor	chr1	169691781	169703220	0	0	0
uc001ggn.2:NM_033418:B2R9T5:B2R9T5_HUMAN:C1orf156:NM_033418:NP_219486:hypothetical protein MGC9084	chr1	169761674	169764031	0.501011	0.594297	0
uc001ggq.2:NM_018186:Q9NSG2:CA112_HUMAN:C1orf112:NM_018186:NP_060656:hypothetical protein LOC55732	chr1	169763870	169822227	0.577529	0.486354	0.00771583
uc001ggs.2:NM_181093:Q8IZE3:PACE1_HUMAN:SCYL3:NM_181093:NP_851607:SCY1-like 3 isoform 2	chr1	169821803	169863076	0.61765	0.684472	1.56424
uc001ggv.2:NM_014970:B2RDL1:B2RDL1_HUMAN:KIFAP3:NM_014970:NP_055785:kinesin-associated protein 3	chr1	169890471	170043879	9.71451	7.36297	39.6166
uc001ggx.2:NR_026957:::LOC284688:NR_026957::Homo sapiens cDNA clone IMAGE:4829308.	chr1	170240546	170253349	0	0	0
uc001ggy.1:AK096329:::AK096329:::Homo sapiens cDNA FLJ39010 fis, clone NT2RI2026758.	chr1	170429593	170489887	0	0.0223525	0
uc001gha.2:NM_152281:Q5T7V8:GORAB_HUMAN:GORAB:NM_152281:NP_689494:golgin, RAB6-interacting isoform a	chr1	170501262	170522974	1.40734	1.35701	2.58498
uc001ghf.2:NM_022716:P54821:PRRX1_HUMAN:PRRX1:NM_022716:NP_073207:paired mesoderm homeobox 1 isoform pmx-1b	chr1	170633312	170708540	0.752433	1.85101	18.6283
uc001ghh.2:NM_006894:B2R816:B2R816_HUMAN:FMO3:NM_006894:NP_008825:flavin containing monooxygenase 3	chr1	171060017	171086957	0	0.265237	0
uc001ghj.1:NR_002601:B5MDN4:B5MDN4_HUMAN:FMO6P:NR_002601::SubName: Full=Putative uncharacterized protein FMO6P;	chr1	171106878	171130702	0	0	0
uc001ghk.1:NM_001460:Q86U73:Q86U73_HUMAN:FMO2:NM_001460:NP_001451:flavin containing monooxygenase 2	chr1	171154387	171181822	0	0	0.0879651
uc001ghl.2:NM_002021:A8K248:A8K248_HUMAN:FMO1:NM_002021:NP_002012:flavin containing monooxygenase 1	chr1	171217632	171255111	0.636774	0.185028	0.247974
uc001gho.2:NM_002022:Q53XR0:Q53XR0_HUMAN:FMO4:NM_002022:NP_002013:flavin containing monooxygenase 4	chr1	171283485	171311222	0.337444	0.155663	0.606344
uc001ghu.2:NM_000261:B2RD84:B2RD84_HUMAN:MYOC:NM_000261:NP_000252:myocilin precursor	chr1	171604558	171621823	0	0.0240839	0
uc001ghx.1:NM_003762:Q6IAZ3:Q6IAZ3_HUMAN:VAMP4:NM_003762:NP_003753:vesicle-associated membrane protein 4	chr1	171669297	171711214	1.33439	2.29905	4.79902
uc001ghz.2:NM_015935:C4B4C6:C4B4C6_HUMAN:METTL13:NM_015935:NP_057019:CGI-01 protein isoform 1	chr1	171750760	171766855	3.83353	2.746	3.54319
uc001gie.2:NM_015569:Q9UQ16-3:Q9UQ16-3:DNM3:NM_015569:NP_056384:dynamin 3 isoform a	chr1	171810620	172387567	11.775	4.50054	18.1959
uc001gik.2:NM_139240:O95561:CA105_HUMAN:C1orf105:NM_139240:NP_640333:hypothetical protein LOC92346	chr1	172389829	172437965	0	0	0
uc001gio.2:NM_153747:Q92535:PIGC_HUMAN:PIGC:NM_153747:NP_714969:phosphatidylinositol glycan, class C	chr1	172362273	172413230	2.82891	4.68596	4.62954
uc001giq.3:NM_014283:Q9UBS9:CA009_HUMAN:C1orf9:NM_014283:NP_055098:chromosome 1 open reading frame 9 protein	chr1	172502259	172580971	2.66218	3.12046	11.4213
uc001gis.2:NM_000639:Q53ZZ1:Q53ZZ1_HUMAN:FASLG:NM_000639:NP_000630:fas ligand	chr1	172628185	172636010	0	0	0
uc001giu.2:NM_005092:A9IQG8:A9IQG8_HUMAN:TNFSF18:NM_005092:NP_005083:tumor necrosis factor (ligand) superfamily,	chr1	173010359	173020103	0	0	0
uc001giw.2:NM_003326:Q5JZA5:Q5JZA5_HUMAN:TNFSF4:NM_003326:NP_003317:tumor necrosis factor (ligand) superfamily,	chr1	173152870	173176471	0.0834145	0.109968	0
uc001gix.1:AK127238:::AK127238:::Homo sapiens cDNA FLJ45305 fis, clone BRHIP3004193.	chr1	173204198	173446294	0	0.0761513	0.0912668
uc001giy.1:NM_004905:A8JZY7:A8JZY7_HUMAN:PRDX6:NM_004905:NP_004896:peroxiredoxin 6	chr1	173446485	173457946	7.77617	14.3485	34.1295
uc001giz.2:NM_178527:Q5TAH2:S9A11_HUMAN:SLC9A11:NM_178527:NP_848622:solute carrier family 9, member 11	chr1	173469603	173572233	0	0	0
uc001gja.1:NM_198493:A1A4G2:A1A4G2_HUMAN:ANKRD45:NM_198493:NP_940895:ankyrin repeat domain 45	chr1	173577474	173639001	2.54042	3.24087	3.37394
uc001gjc.2:NM_014458:Q9Y2M5:KLH20_HUMAN:KLHL20:NM_014458:NP_055273:kelch-like 20	chr1	173684079	173755838	3.01187	3.43921	6.48097
uc001gjg.3:NM_001127181:Q8N0S6-2:Q8N0S6-2:CENPL:NM_001127181:NP_001120653:centromere protein L isoform 1	chr1	173768689	173794026	0.296635	0.412281	2.35511
uc001gjh.1:NM_018122:Q6PI48:SYDM_HUMAN:DARS2:NM_018122:NP_060592:aspartyl-tRNA synthetase 2, mitochondrial	chr1	173793957	173827682	1.0866	0.789743	1.31748
uc001gjk.2:BC038733:::GAS5:::Homo sapiens mRNA; cDNA DKFZp564D0164 (from clone DKFZp564D0164).	chr1	173833039	173837125	2.76976	1.0632	41.7419
uc001gjn.1:NR_002750:::SNORD44:NR_002750::Homo sapiens small nucleolar RNA, C/D box 44 (SNORD44), non-coding RNA.	chr1	173835106	173835166	0	0	0
uc001gjo.1:NR_002579:::SNORD74:NR_002579::Homo sapiens small nucleolar RNA, C/D box 74 (SNORD74), non-coding RNA.	chr1	173836812	173836883	0	0	0
uc001gjt.2:NM_000488:P01008:ANT3_HUMAN:SERPINC1:NM_000488:NP_000479:serpin peptidase inhibitor, clade C, member 1	chr1	173872942	173886516	0.18059	0	0
uc001gju.3:NM_172071:Q5TC82:RC3H1_HUMAN:RC3H1:NM_172071:NP_742068:roquin	chr1	173900353	173962210	3.63305	2.04362	8.80221
uc001gjx.2:NM_014857:B9A6L9:B9A6L9_HUMAN:RABGAP1L:NM_014857:NP_055672:RAB GTPase activating protein 1-like isoform A	chr1	174128633	174959724	7.52481	3.57313	10.704
uc001gka.1:NM_005684:Q9Y2T5:GPR52_HUMAN:GPR52:NM_005684:NP_005675:G protein-coupled receptor 52	chr1	174417212	174418683	0	0	0
uc001gkj.1:NM_014412:Q5R371:Q5R371_HUMAN:CACYBP:NM_014412:NP_055227:calcyclin binding protein isoform 1	chr1	174968570	174981163	4.2784	5.94608	7.4415
uc001gkk.2:NM_022100:O60783:RT14_HUMAN:MRPS14:NM_022100:NP_071383:mitochondrial ribosomal protein S14	chr1	174983129	174992561	1.3033	1.39675	4.62465
uc001gkl.1:NM_022093:B9EGP3:B9EGP3_HUMAN:TNN:NM_022093:NP_071376:tenascin N precursor	chr1	175036993	175117202	0.0288121	0	0.582762
uc001gkn.3:NM_001162895:::KIAA0040:NM_001162895:NP_001156367:hypothetical protein LOC9674	chr1	175126122	175162229	0.125264	0.946218	0.122997
uc001gkr.1:AK093214:::AK093214:::Homo sapiens cDNA FLJ35895 fis, clone TESTI2009400.	chr1	175526124	175537384	0	0	0
uc001gku.1:NM_022457:Q504W6:Q504W6_HUMAN:RFWD2:NM_022457:NP_071902:ring finger and WD repeat domain 2 isoform a	chr1	175913966	176176370	1.7443	2.0345	4.636
uc001gkx.1:NR_002998:::SCARNA3:NR_002998::Homo sapiens small Cajal body-specific RNA 3 (SCARNA3), non-coding RNA.	chr1	175937533	175937676	0	0	0
uc001gkz.2:NM_020318:Q9BXP8:PAPP2_HUMAN:PAPPA2:NM_020318:NP_064714:pappalysin 2 isoform 1	chr1	176432306	176811968	1.12091	1.78151	2.5474
uc001gla.1:CR621436:::CR621436:::Homo sapiens cDNA FLJ39399 fis, clone PLACE6011041.	chr1	176812379	176814731	1.47236	0.990495	2.20175
uc001glc.2:NM_004319:O14525-2:O14525-2:ASTN1:NM_004319:NP_004310:astrotactin isoform 1	chr1	176826440	177134024	7.97225	9.00611	13.2387
uc001glf.2:NM_021165:Q9C0B6:FAM5B_HUMAN:FAM5B:NM_021165:NP_066988:family with sequence similarity 5, member B	chr1	177140632	177251557	6.26133	5.59969	6.27212
uc001gli.1:NM_033127:Q96JE7:SC16B_HUMAN:SEC16B:NM_033127:NP_149118:leucine zipper transcription regulator 2	chr1	177897488	178007142	1.12252	0.34216	0.975071
uc001gln.1:AK124464:::LOC100302401:::Homo sapiens cDNA FLJ42473 fis, clone BRACE2030884.	chr1	178060642	178063128	0.124335	0.142096	0.334146
uc001glq.2:NM_170692:Q2TB22:Q2TB22_HUMAN:RASAL2:NM_170692:NP_733793:RAS protein activator like 2 isoform 2	chr1	178062863	178448644	5.78496	3.45674	11.3737
uc001glt.1:NM_032126:Q5T0J7:CA049_HUMAN:C1orf49:NM_032126:NP_115502:hypothetical protein LOC84066	chr1	178482211	178517734	0	0	0
uc001glx.1:NM_207467:Q5T0J3:CA220_HUMAN:C1orf220:NM_207467:NP_997350:hypothetical protein LOC400798	chr1	178511930	178518024	0.783886	0.461232	0.318054
uc001glz.2:NM_152663:Q86X27:RGPS2_HUMAN:RALGPS2:NM_152663:NP_689876:Ral GEF with PH domain and SH3 binding motif 2	chr1	178694299	178889235	1.89955	0.633796	4.53932
uc001gma.2:NM_004673:O95841:ANGL1_HUMAN:ANGPTL1:NM_004673:NP_004664:angiopoietin-like 1 precursor	chr1	178818670	178840215	0	1.06682	1.30774
uc001gmc.2:NM_014864:Q5W0C3:Q5W0C3_HUMAN:FAM20B:NM_014864:NP_055679:hypothetical protein LOC9917 precursor	chr1	178995073	179045701	4.80566	5.43015	10.7588
uc001gmd.2:NM_022371:Q9H497:TOR3A_HUMAN:TOR3A:NM_022371:NP_071766:torsin family 3, member A precursor	chr1	179051111	179065127	2.99882	3.09657	5.14944
uc001gmi.3:NM_001100108:P42684-3:P42684-3:ABL2:NM_001100108:NP_001093578:arg tyrosine kinase isoform c	chr1	179068462	179198819	2.02588	1.67396	14.4595
uc001gml.2:NM_003101:P35610:SOAT1_HUMAN:SOAT1:NM_003101:NP_003092:sterol O-acyltransferase 1	chr1	179263016	179324452	0.174425	0.086191	1.91868
uc001gmo.2:NM_144696:Q5T1B0:CA125_HUMAN:C1orf125:NM_144696:NP_653297:hypothetical protein LOC126859 isoform 1	chr1	179335106	179523868	0	0	0.0350489
uc001gmq.3:NM_014625:B1AM32:B1AM32_HUMAN:NPHS2:NM_014625:NP_055440:podocin	chr1	179519676	179545084	0	0	0
uc001gmt.2:DQ571986:::DQ571986:::DQ571986	chr1	179556494	179556554	0	0	0
uc001gmu.2:DQ595741:::DQ595741:::DQ595741	chr1	179556799	179556837	0	0	0
uc001gmv.2:DQ601755:::DQ601755:::DQ601755	chr1	179556862	179556891	0	0	0
uc001gmw.2:DQ592269:::DQ592269:::DQ592269	chr1	179557005	179557111	0	0	0
uc001gmx.2:DQ577099:::DQ577099:::DQ577099	chr1	179557405	179557438	0	0	0
uc001gmz.1:DQ578106:::DQ578106:::DQ578106	chr1	179557497	179557540	0	0	0
uc001gna.2:DQ576856:::DQ576856:::DQ576856	chr1	179557563	179557610	0	0	0
uc001gnb.2:DQ590691:::DQ590691:::DQ590691	chr1	179557704	179557744	0	0	0
uc001gnc.1:DQ576653:::DQ576653:::DQ576653	chr1	179557815	179557850	0	0	0
uc001gnd.2:DQ575830:::DQ575830:::DQ575830	chr1	179558666	179558701	0	0	0
uc001gne.2:DQ583039:::DQ583039:::DQ583039	chr1	179558713	179558748	0	0	0
uc001gnf.1:NM_173533:Q8NAT2:TDRD5_HUMAN:TDRD5:NM_173533:NP_775804:tudor domain containing 5	chr1	179561024	179660398	0	0	0
uc001gnj.2:NM_173509:A8K8R7:A8K8R7_HUMAN:FAM163A:NM_173509:NP_775780:hypothetical protein LOC148753	chr1	179696914	179785326	0.0968535	0.304964	0
uc001gnk.2:NM_145034:Q8NFQ8:TOIP2_HUMAN:TOR1AIP2:NM_145034:NP_659471:torsin A interacting protein 2	chr1	179813953	179846934	2.70537	1.90674	2.98165
uc001gnm.2:NM_022347:Q9H496:Q9H496_HUMAN:TOR1AIP2:NM_022347:NP_071742:interferon alpha responsive	chr1	179833576	179846934	1.68258	1.3505	10.6145
uc001gnq.2:NM_015602:Q5JTV8:TOIP1_HUMAN:TOR1AIP1:NM_015602:NP_056417:lamina-associated polypeptide 1B	chr1	179851419	179889212	3.04249	2.2361	4.00254
uc001gnt.2:NM_014810:Q5VT06:CE350_HUMAN:CEP350:NM_014810:NP_055625:centrosome-associated protein 350	chr1	179923907	180084014	3.55366	2.38729	17.5733
uc001gnz.2:NM_002826:O00391:QSOX1_HUMAN:QSOX1:NM_002826:NP_002817:quiescin Q6 sulfhydryl oxidase 1 isoform a	chr1	180123967	180167167	10.9336	17.9506	13.7852
uc001god.3:NR_026900:Q8TCH8:Q8TCH8_HUMAN:FLJ23867:NR_026900::SubName: Full=cDNA FLJ23867 fis, clone LNG09729;	chr1	180167143	180169857	1.3823	4.37949	1.1173
uc001goe.1:NM_033343:Q969G2:LHX4_HUMAN:LHX4:NM_033343:NP_203129:LIM homeobox protein 4	chr1	180199441	180244188	0.264821	0.260553	0
uc001gof.1:AK096250:::AK096250:::Homo sapiens cDNA FLJ38931 fis, clone NT2NE2013189.	chr1	180238799	180245359	1.70372	1.18635	0.873846
uc001gog.2:NM_032360:Q9BR61:ACBD6_HUMAN:ACBD6:NM_032360:NP_115736:acyl-coenzyme A binding domain containing 6	chr1	180257352	180472022	17.7795	15.2199	13.1984
uc001goh.1:BC036830:::BC036830:::Homo sapiens cDNA clone IMAGE:5528378.	chr1	180528109	180535654	0	0	0
uc001goi.2:NM_004736:Q9UBH6:XPR1_HUMAN:XPR1:NM_004736:NP_004727:xenotropic and polytropic retrovirus receptor	chr1	180601145	180859413	12.0893	10.103	36.1018
uc001gok.2:NM_020950:Q5VZ46:K1614_HUMAN:KIAA1614:NM_020950:NP_066001:hypothetical protein LOC57710	chr1	180882312	180919922	0.384756	0.309407	0.140299
uc001goq.1:NM_001531:Q95460:HMR1_HUMAN:MR1:NM_001531:NP_001522:major histocompatibility complex, class	chr1	181003138	181024633	0	0	0.190457
uc001got.3:NM_016545:Q5VY09:IER5_HUMAN:IER5:NM_016545:NP_057629:immediate early response 5	chr1	181057637	181059977	9.24943	10.545	7.43722
uc001gov.2:AF387615:::AF387615:::Homo sapiens gm139 mRNA, partial cds.	chr1	181382578	181382715	0	1.73517	0
uc001gow.2:NM_000721:B1AM12:B1AM12_HUMAN:CACNA1E:NM_000721:NP_000712:calcium channel, voltage-dependent, R type,	chr1	181452715	181770713	10.494	9.29426	5.82714
uc001goz.2:NM_001009992:Q5T619:ZN648_HUMAN:ZNF648:NM_001009992:NP_001009992:zinc finger protein 648	chr1	182023706	182030847	0.0395643	0	0.132113
uc001gpd.1:NM_001033044:A8YXX4:A8YXX4_HUMAN:GLUL:NM_001033044:NP_001028216:glutamine synthetase	chr1	182351668	182360950	27.1643	26.9497	49.4391
uc001gpe.2:NM_172000:Q5T9Z0:TEDM1_HUMAN:TEDDM1:NM_172000:NP_741997:putative membrane protein HE9	chr1	182367253	182369751	0.0577627	0	0
uc001gpj.1:NM_021133:Q5W0L2:Q5W0L2_HUMAN:RNASEL:NM_021133:NP_066956:ribonuclease L	chr1	182542771	182558391	0.416166	0.194492	0.46697
uc001gpl.3:NM_002928:B2R4M4:B2R4M4_HUMAN:RGS16:NM_002928:NP_002919:regulator of G-protein signalling 16	chr1	182567758	182573548	7.48104	2.09302	10.0219
uc001gpm.1:NM_033345:P57771-2:P57771-2:RGS8:NM_033345:NP_203131:regulator of G-protein signalling 8 isoform 1	chr1	182615791	182642067	2.89915	1.23176	7.87915
uc001gpq.1:NM_030769:Q9BXD5:NPL_HUMAN:NPL:NM_030769:NP_110396:N-acetylneuraminate pyruvate lyase	chr1	182758871	182799262	0	0.0697098	1.22425
uc001gpr.2:NM_001357:B2RNV4:B2RNV4_HUMAN:DHX9:NM_001357:NP_001348:DEAH (Asp-Glu-Ala-His) box polypeptide 9	chr1	182808450	182856882	24.7096	22.9777	49.0156
uc001gpu.2:NM_030933:Q9BZQ2-3:Q9BZQ2-3:C1orf14:NM_030933:NP_112195:chromosome 1 open reading frame 14	chr1	182869001	182922553	0	0	0
uc001gpy.3:NM_002293:P11047:LAMC1_HUMAN:LAMC1:NM_002293:NP_002284:laminin, gamma 1 precursor	chr1	182992594	183114726	8.87864	18.5289	19.8569
uc001gqa.2:NM_005562:Q13753:LAMC2_HUMAN:LAMC2:NM_005562:NP_005553:laminin, gamma 2 isoform a precursor	chr1	183155173	183214262	0.348356	1.68002	0.370073
uc001gqc.1:NM_015039:Q9BZQ4:NMNA2_HUMAN:NMNAT2:NM_015039:NP_055854:nicotinamide mononucleotide adenylyltransferase	chr1	183217378	183387737	32.3474	27.0115	25.0277
uc001gqe.2:BC032873:::BC032873:::Homo sapiens DKFZP564C196 protein, mRNA (cDNA clone IMAGE:4828988).	chr1	183430012	183440881	0.0651133	0.0858191	0
uc001gqg.2:NM_173156:Q92540:SMG7_HUMAN:SMG7:NM_173156:NP_775179:SMG-7 homolog isoform 1	chr1	183441633	183523325	10.8044	11.6912	14.3799
uc001gqk.3:NM_001127651:P19878:NCF2_HUMAN:NCF2:NM_001127651:NP_001121123:neutrophil cytosolic factor 2	chr1	183524697	183560046	0	0.12653	0
uc001gql.2:NM_005717:O15511:ARPC5_HUMAN:ARPC5:NM_005717:NP_005708:actin related protein 2/3 complex subunit 5	chr1	183595332	183604985	30.6646	34.5838	26.0662
uc001gqm.2:NM_015149:Q5SXQ6:Q5SXQ6_HUMAN:RGL1:NM_015149:NP_055964:ral guanine nucleotide dissociation	chr1	183774274	183897665	5.0262	7.42058	0
uc001gqn.2:NM_203454:Q8WW27:ABEC4_HUMAN:APOBEC4:NM_203454:NP_982279:apolipoprotein B	chr1	183615417	183622448	0	0	10.549
uc001gqr.2:NM_015101:Q8IYK4:GT252_HUMAN:GLT25D2:NM_015101:NP_055916:glycosyltransferase 25 domain containing 2	chr1	183898795	184006878	6.38975	4.61557	5.98174
uc001gqt.3:NM_052965:B1ALV0:B1ALV0_HUMAN:TSEN15:NM_052965:NP_443197:tRNA splicing endonuclease 15 isoform 1	chr1	184020810	184043341	2.02721	2.04227	6.7766
uc001gqv.1:NM_030806:B2R551:B2R551_HUMAN:C1orf21:NM_030806:NP_110433:chromosome 1 open reading frame 21	chr1	184356149	184598155	5.01127	4.06807	6.28444
uc001gqz.1:AX747662:::AX747662:::Homo sapiens cDNA FLJ35351 fis, clone PUAEN1000087.	chr1	184727265	184730133	0	0	0
uc001gra.2:NM_052966:Q9BZQ8:NIBAN_HUMAN:FAM129A:NM_052966:NP_443198:niban protein isoform 2	chr1	184760166	184943682	0.584288	2.42997	1.21888
uc001grc.1:NM_007212:B2RBS7:B2RBS7_HUMAN:RNF2:NM_007212:NP_009143:ring finger protein 2	chr1	185014550	185071740	1.26095	2.91938	7.13546
uc001grf.3:NM_030934:Q7Z2T5:TRM1L_HUMAN:C1orf25:NM_030934:NP_112196:N2,N2-dimethylguanosine tRNA	chr1	185087218	185126154	1.03292	0.930296	2.88464
uc001grg.3:NM_001105518:Q5T5J6:CA026_HUMAN:C1orf26:NM_001105518:NP_001098988:hypothetical protein LOC54823	chr1	185126191	185260912	1.05912	0.461058	1.69163
uc001grl.2:NM_006469:A8K8R6:A8K8R6_HUMAN:IVNS1ABP:NM_006469:NP_006460:influenza virus NS1A binding protein	chr1	185265523	185286461	11.8106	8.38276	44.1094
uc001grn.3:AF508905:::AF508905:::Homo sapiens clone IMAGp998D064417Q2 mRNA sequence.	chr1	185292980	185304139	0	0	0
uc001gro.2:AF510427:::AF510427:::Homo sapiens clone IMAGp998C217408Q2 mRNA sequence.	chr1	185527513	185597620	0	0	0
uc001grp.1:AF508907:::AF508907:::Homo sapiens clone IMAGp998O054461Q2 mRNA sequence.	chr1	185576316	185591914	0	0	0
uc001grq.1:NM_031935:Q96RW7:HMCN1_HUMAN:HMCN1:NM_031935:NP_114141:hemicentin 1 precursor	chr1	185703682	186160085	0.218363	0.163546	1.55363
uc001gru.3:NM_005807:Q92954:PRG4_HUMAN:PRG4:NM_005807:NP_005798:proteoglycan 4 isoform A	chr1	186265404	186283686	0.120828	2.29775	0.473508
uc001grv.2:NM_003292:P12270:TPR_HUMAN:TPR:NM_003292:NP_003283:nuclear pore complex-associated protein TPR	chr1	186280787	186344864	10.3264	3.54787	21.1263
uc001grw.2:NM_017847:Q5SWX8:ODR4_HUMAN:C1orf27:NM_017847:NP_060317:odorant response abnormal 4 isoform 1	chr1	186344889	186390502	1.65925	1.56114	3.93466
uc001gry.2:NM_022375:Q9Y5M6:TISR_HUMAN:OCLM:NM_022375:NP_071770:oculomedin	chr1	186369703	186370586	0	0	0.509232
uc001gsa.2:NM_002597:Q9UP23:Q9UP23_HUMAN:PDC:NM_002597:NP_002588:phosducin isoform a	chr1	186412718	186430239	0	0.120133	0
uc001gsb.2:NM_000963:A8K802:A8K802_HUMAN:PTGS2:NM_000963:NP_000954:prostaglandin-endoperoxide synthase 2 precursor	chr1	186640944	186649559	0	0.0428803	0.255424
uc001gsc.2:NM_024420:P47712:PA24A_HUMAN:PLA2G4A:NM_024420:NP_077734:cytosolic phospholipase A2, group IVA	chr1	186798031	186958105	0.102464	0.0505699	0.261229
uc001gsd.2:BC040856:Q0P611:CA099_HUMAN:C1orf99:::RecName: Full=Putative uncharacterized protein C1orf99;	chr1	187610357	187612986	0	0	0
uc001gse.1:NM_199051:B3KVP1:B3KVP1_HUMAN:FAM5C:NM_199051:NP_950252:family with sequence similarity 5, member C	chr1	190066796	190446759	4.19704	4.56583	11.2143
uc001gsf.2:CR936711:::CR936711:::Homo sapiens mRNA; cDNA DKFZp781P02163 (from clone DKFZp781P02163).	chr1	190447389	190450523	0.215199	0.319086	2.03533
uc001gsg.2:NM_130782:B2RD23:B2RD23_HUMAN:RGS18:NM_130782:NP_570138:regulator of G-protein signalling 18	chr1	192127591	192154943	0	0	0
uc001gsh.2:NM_001039152:Q2M5E4:RGS21_HUMAN:RGS21:NM_001039152:NP_001034241:regulator of G-protein signaling 21	chr1	192286122	192336412	0	0	0
uc001gsi.1:NM_002922:Q08116:RGS1_HUMAN:RGS1:NM_002922:NP_002913:regulator of G-protein signalling 1	chr1	192544856	192548085	0	0	0
uc001gsk.2:NM_144766:O14921:RGS13_HUMAN:RGS13:NM_144766:NP_658912:regulator of G-protein signalling 13	chr1	192605281	192629387	0	0	0
uc001gsl.2:NM_002923:P41220:RGS2_HUMAN:RGS2:NM_002923:NP_002914:regulator of G-protein signaling 2	chr1	192778168	192781406	9.51958	7.26021	12.8051
uc001gsm.2:NM_015984:Q9Y5K5:UCHL5_HUMAN:UCHL5:NM_015984:NP_057068:ubiquitin carboxyl-terminal hydrolase L5	chr1	192984899	193029237	2.24585	1.55133	7.48763
uc001gsr.1:BC015381:Q5LJB1:Q5LJB1_HUMAN:UCHL5:::SubName: Full=Ubiquitin carboxyl-terminal hydrolase L5; Flags: Fragment;	chr1	193027466	193029189	0.0953279	1.1575e-05	0.104229
uc001gsv.1:NM_004600:B2RBB9:B2RBB9_HUMAN:TROVE2:NM_004600:NP_004591:TROVE domain family, member 2 isoform 2	chr1	193028752	193060908	3.18305	3.52582	19.8788
uc001gsz.1:NM_197962:Q9NS18:GLRX2_HUMAN:GLRX2:NM_197962:NP_932066:glutaredoxin 2 isoform 2	chr1	193065599	193075244	0	0	0.702276
uc001gtb.2:NM_024529:Q6P1J9:CDC73_HUMAN:CDC73:NM_024529:NP_078805:parafibromin	chr1	193091087	193223940	1.16658	1.40141	3.40354
uc001gtc.3:NM_003783:B2RAB1:B2RAB1_HUMAN:B3GALT2:NM_003783:NP_003774:UDP-Gal:betaGlcNAc beta	chr1	193147860	193155743	6.67148	5.65646	6.59002
uc001gtd.1:NM_198503:A9LNM6:A9LNM6_HUMAN:KCNT2:NM_198503:NP_940905:potassium channel, subfamily T, member 2	chr1	196194912	196577499	2.74174	1.48528	2.87799
uc001gtj.3:NM_000186:P08603:CFAH_HUMAN:CFH:NM_000186:NP_000177:complement factor H isoform a precursor	chr1	196621007	196716631	0.177923	0.394237	2.03626
uc001gtn.2:NM_002113:P36980-2:P36980-2:CFHR1:NM_002113:NP_002104:complement factor H-related 1 precursor	chr1	196743929	196762872	0	0	0
uc001gtp.2:AJ640130:Q5DVJ7:Q5DVJ7_HUMAN:CFHR4:NM_006684::complement factor H-related 4 precursor	chr1	196857211	196887762	0	0	0
uc001gtq.1:NM_005666:B1AKG0:B1AKG0_HUMAN:CFHR2:NM_005666:NP_005657:H factor (complement)-like 3 precursor	chr1	196912934	196928356	0	0	0
uc001gts.3:NM_030787:Q5VYL6:Q5VYL6_HUMAN:CFHR5:NM_030787:NP_110414:complement factor H-related 5 precursor	chr1	196946666	196978801	0	0	0
uc001gtt.1:NM_001994:P05160:F13B_HUMAN:F13B:NM_001994:NP_001985:coagulation factor XIII B subunit precursor	chr1	197008320	197036397	0	0	0
uc001gtu.2:NM_018136:Q8IZT6:ASPM_HUMAN:ASPM:NM_018136:NP_060606:asp (abnormal spindle)-like, microcephaly	chr1	197053257	197115824	1.55441	0.704669	6.14245
uc001gtx.1:NM_194314:Q5SVQ8:ZBT41_HUMAN:ZBTB41:NM_194314:NP_919290:zinc finger and BTB domain containing 41	chr1	197122813	197169672	1.40842	0.553562	3.98379
uc001gtz.2:NM_201253:B9EG71:B9EG71_HUMAN:CRB1:NM_201253:NP_957705:crumbs homolog 1 precursor	chr1	197170591	197447584	4.41045	2.78289	4.9363
uc001guh.2:NM_001024594:Q5VUE5:CA053_HUMAN:C1orf53:NM_001024594:NP_001019765:hypothetical protein LOC388722	chr1	197871681	197876495	0.211881	0	0
uc001guk.1:NM_020204:Q9NQ69:LHX9_HUMAN:LHX9:NM_020204:NP_064589:LIM homeobox 9 isoform 1	chr1	197884966	197901715	2.93523	3.3633	6.9379
uc001gun.3:NM_133494:Q5TBH0:Q5TBH0_HUMAN:NEK7:NM_133494:NP_598001:NIMA-related kinase 7	chr1	198126107	198291546	0.593934	2.17573	2.73371
uc001gup.2:NM_133262:Q96LB4:VATG3_HUMAN:ATP6V1G3:NM_133262:NP_573569:ATPase, H+ transporting, lysosomal, V1 subunit	chr1	198492355	198510075	0	0	0
uc001gur.1:NM_002838:B1ALS2:B1ALS2_HUMAN:PTPRC:NM_002838:NP_002829:protein tyrosine phosphatase, receptor type, C	chr1	198608136	198726545	0	0.00933447	0.129033
uc001gux.1:DM004432:::DM004432:::DM004432	chr1	198828001	198828111	0	0	0
uc001guy.2:DM004468:::DM004468:::DM004468	chr1	198828174	198828282	0	0	0
uc001guz.2:EF413001:::EF413001:::Homo sapiens familial acute myelogenous leukemia related factor mRNA, complete cds.	chr1	198867622	198906558	0	0.187673	0
uc001gva.3:BC040869:::BC040869:::Homo sapiens, clone IMAGE:5583320, mRNA.	chr1	198975170	198990166	0	0	0
uc001gvb.2:NM_205860:O00482:NR5A2_HUMAN:NR5A2:NM_205860:NP_995582:nuclear receptor subfamily 5, group A, member 2	chr1	199996769	200146548	0	0	0.0591712
uc001gvd.1:BC040731:::BC040731:::Homo sapiens chromosome 1 open reading frame 98, mRNA (cDNA clone IMAGE:5197767).	chr1	200311671	200342920	0	0	0
uc001gve.2:NM_012482:Q9Y2X9:ZN281_HUMAN:ZNF281:NM_012482:NP_036614:zinc finger protein 281	chr1	200375425	200379166	6.12887	4.97151	13.5578
uc001gvk.2:NM_203459:Q08AD1:CA1L1_HUMAN:CAMSAP1L1:NM_203459:NP_982284:calmodulin regulated spectrin-associated protein	chr1	200708685	200829829	17.4699	16.8724	30.2911
uc001gvn.1:NM_005298:O00155:GPR25_HUMAN:GPR25:NM_005298:NP_005289:G protein-coupled receptor 25	chr1	200842165	200843251	0	0.131336	0
uc001gvo.2:NM_018265:Q3KP66:CA106_HUMAN:C1orf106:NM_018265:NP_060735:hypothetical protein LOC55765 isoform 1	chr1	200860638	200884863	1.01084	0.942003	0.57512
uc001gvp.1:DQ983818:::C1orf81:::Homo sapiens C1orf81 mRNA, partial sequence.	chr1	200898071	200935796	0	0	0
uc001gvr.1:NM_017596:O75037-2:O75037-2:KIF21B:NM_017596:NP_060066:kinesin family member 21B	chr1	200938519	200992828	54.2221	44.7399	46.1464
uc001gvu.2:BC016656:::BC016656:::Homo sapiens cDNA FLJ12831 fis, clone NT2RP2003099.	chr1	200993076	200997919	0.329997	0.665994	0.92193
uc001gvv.2:NM_000069:Q13698:CAC1S_HUMAN:CACNA1S:NM_000069:NP_000060:calcium channel, voltage-dependent, L type,	chr1	201008640	201081694	0.0467946	0	0.0211547
uc001gvy.2:NM_016456:B1ALM6:B1ALM6_HUMAN:TMEM9:NM_016456:NP_057540:transmembrane protein 9 precursor	chr1	201103900	201140702	23.6055	15.3012	26.474
uc001gwc.2:NM_178275:Q86VF2-2:Q86VF2-2:IGFN1:NM_178275:NP_840059:RecName: Full=Immunoglobulin-like and fibronectin type III domain-containing protein 1; AltName: Full=EEF1A2-binding protein 1; AltName: Full=KY-interacting protein 1;	chr1	201159952	201198073	0	0.218714	0
uc001gwe.2:NM_001005337:Q14CA0:Q14CA0_HUMAN:PKP1:NM_001005337:NP_001005337:plakophilin 1 isoform 1a	chr1	201252579	201302115	0	0.153074	0
uc001gwf.2:NM_000364:A2TDB9:A2TDB9_HUMAN:TNNT2:NM_000364:NP_000355:troponin T type 2, cardiac isoform 1	chr1	201328142	201346805	3.22464	6.19494	0
uc001gwm.2:NM_005558:O00515:LAD1_HUMAN:LAD1:NM_005558:NP_005549:ladinin 1	chr1	201349967	201368669	0.0508605	0.285742	0
uc001gwq.2:NM_012396:Q9Y5J5:PHLA3_HUMAN:PHLDA3:NM_012396:NP_036528:pleckstrin homology-like domain, family A,	chr1	201434622	201438299	3.18168	4.95648e-06	1.53881
uc001gws.2:NM_004078:Q5U0J2:Q5U0J2_HUMAN:CSRP1:NM_004078:NP_004069:cysteine and glycine-rich protein 1 isoform 1	chr1	201452659	201476387	5.86823	26.9669	10.174
uc001gwt.1:AX747377:::AX747377:::Homo sapiens cDNA FLJ34822 fis, clone NT2NE2008607.	chr1	201604354	201606516	0.333698	0	0.180051
uc001gwu.2:NM_020443:Q8NEY1-3:Q8NEY1-3:NAV1:NM_020443:NP_065176:neuron navigator 1	chr1	201617449	201796097	15.9878	15.7828	20.9275
uc001gwz.2:NM_018085:B1ASV5:B1ASV5_HUMAN:IPO9:NM_018085:NP_060555:importin 9	chr1	201798287	201853421	6.35816	6.21006	13.8403
uc001gxa.2:NM_198149:B7ZAJ7:B7ZAJ7_HUMAN:SHISA4:NM_198149:NP_937792:shisa homolog 4 precursor	chr1	201858031	201861426	7.74121	6.23045	8.40082
uc001gxb.2:NM_012134:B1APV6:B1APV6_HUMAN:LMOD1:NM_012134:NP_036266:leiomodin 1 (smooth muscle)	chr1	201865584	201915716	1.31497	1.91921	0.425872
uc001gxc.2:NM_006335:B2RDM5:B2RDM5_HUMAN:TIMM17A:NM_006335:NP_006326:translocase of inner mitochondrial membrane 17	chr1	201924618	201939787	1.56744	4.41867	6.5336
uc001gxd.2:NM_020216:Q9H4A4:AMPB_HUMAN:RNPEP:NM_020216:NP_064601:arginyl aminopeptidase	chr1	201951765	201975274	2.64683	2.71151	10.3715
uc001gxh.3:NM_004433:B2R5Q6:B2R5Q6_HUMAN:ELF3:NM_004433:NP_004424:E74-like factor 3 (ets domain transcription	chr1	201977072	201986306	0.186585	0.2668	0.136143
uc001gxj.2:NM_004767:O60883:ETBR2_HUMAN:GPR37L1:NM_004767:NP_004758:G-protein coupled receptor 37 like 1 precursor	chr1	202092028	202098633	0.410919	0.348164	0.090112
uc001gxk.1:NM_138795:B4E1J8:B4E1J8_HUMAN:ARL8A:NM_138795:NP_620150:ADP-ribosylation factor-like 8A	chr1	202101976	202113866	11.1372	17.2334	12.0126
uc001gxm.1:NM_002832:P35236-2:P35236-2:PTPN7:NM_002832:NP_002823:protein tyrosine phosphatase, non-receptor type	chr1	202116142	202130709	0	0	0
uc001gxs.3:AY819761:::PTPRV:::Homo sapiens PTPRV pseudogene.	chr1	202137178	202158577	0.0704718	0	0
uc001gxu.2:NM_001017403:Q9HBX8:LGR6_HUMAN:LGR6:NM_001017403:NP_001017403:leucine-rich repeat-containing G protein-coupled	chr1	202163117	202288888	0	0.0579785	0
uc001gxx.3:NM_014176:Q2TU36:Q2TU36_HUMAN:UBE2T:NM_014176:NP_054895:ubiquitin-conjugating enzyme E2T	chr1	202300785	202311094	5.24984	1.78224	12.2456
uc001gxz.1:NM_032105:A6NM75:A6NM75_HUMAN:PPP1R12B:NM_032105:NP_115288:protein phosphatase 1, regulatory (inhibitor)	chr1	202317835	202557697	4.65084	2.51644	8.5686
uc001gyf.2:NM_006618:Q9UGL1:KDM5B_HUMAN:KDM5B:NM_006618:NP_006609:jumonji, AT rich interactive domain 1B	chr1	202696532	202777549	20.8796	16.3352	37.9226
uc001gyh.2:BC032956:::LOC641515:::Homo sapiens hypothetical protein LOC641515, mRNA (cDNA clone MGC:33633 IMAGE:4827085), complete cds.	chr1	202789393	202796339	0	0	0
uc001gyi.1:AX721218:::AX721218:::Sequence 178 from Patent WO0220754.	chr1	202820987	202830736	2.26269	0.833711	0.653898
uc001gyk.1:NR_002929:::LOC148709:NR_002929::Homo sapiens cDNA FLJ31247 fis, clone KIDNE2005296, weakly similar to ACTIN, CYTOPLASMIC 1.	chr1	202830881	202844369	0.808179	0.24581	0.928215
uc001gyl.2:NM_002871:B2R4P4:B2R4P4_HUMAN:RABIF:NM_002871:NP_002862:RAB-interacting factor	chr1	202848087	202858263	1.90248	2.03731	3.02517
uc001gyo.1:NM_021633:B7Z7B8:B7Z7B8_HUMAN:KLHL12:NM_021633:NP_067646:kelch-like 12	chr1	202860229	202897727	2.49836	2.57654	8.59155
uc001gyq.3:NM_015999:Q96A54:ADR1_HUMAN:ADIPOR1:NM_015999:NP_057083:adiponectin receptor 1	chr1	202909962	202927700	5.91152	7.93392	18.3794
uc001gyt.2:NM_016243:B2R8E0:B2R8E0_HUMAN:CYB5R1:NM_016243:NP_057327:cytochrome b5 reductase 1	chr1	202931000	202936404	8.71487	6.58932	9.59515
uc001gyu.1:NM_001079809:Q1AE95:T183B_HUMAN:TMEM183B:NM_001079809:NP_001073277:transmembrane protein 183B	chr1	202976533	202993975	4.80467	7.89207	12.3654
uc001gzd.2:NM_002479:Q53XW6:Q53XW6_HUMAN:MYOG:NM_002479:NP_002470:myogenin	chr1	203052258	203055377	0.248492	0	0
uc001gzf.1:NM_001048230:P30542:AA1R_HUMAN:ADORA1:NM_001048230:NP_001041695:adenosine A1 receptor	chr1	203096835	203136533	3.97274	5.53661	3.13284
uc001gzh.1:NM_004997:Q13203:MYBPH_HUMAN:MYBPH:NM_004997:NP_004988:myosin binding protein H	chr1	203136938	203144942	0.798954	0.552835	0
uc001gzi.2:NM_001276:P36222:CH3L1_HUMAN:CHI3L1:NM_001276:NP_001267:chitinase 3-like 1 precursor	chr1	203148058	203155922	0.701031	1.14376	0
uc001gzn.2:NM_003465:Q13231:CHIT1_HUMAN:CHIT1:NM_003465:NP_003456:chitotriosidase precursor	chr1	203181958	203241937	0	0	0
uc001gzq.2:NM_006763:P78543:BTG2_HUMAN:BTG2:NM_006763:NP_006754:B-cell translocation gene 2	chr1	203274663	203278727	13.6944	11.8328	13.2238
uc001gzr.2:NM_002023:Q06828:FMOD_HUMAN:FMOD:NM_002023:NP_002014:fibromodulin precursor	chr1	203128624	203320289	7.43783	8.40656	20.8947
uc001gzt.2:NM_201348:Q6FG38:Q6FG38_HUMAN:PRELP:NM_201348:NP_958505:proline arginine-rich end leucine-rich repeat	chr1	203444882	203460477	0.968256	1.82438	1.22077
uc001gzu.1:NM_014359:Q9UBM4:OPT_HUMAN:OPTC:NM_014359:NP_055174:opticin precursor	chr1	203463270	203478077	0	0.329251	0
uc001gzw.2:NM_001684:B1APW6:B1APW6_HUMAN:ATP2B4:NM_001684:NP_001675:plasma membrane calcium ATPase 4 isoform 4b	chr1	203595927	203713207	14.1579	11.2176	29.6403
uc001gzy.1:NR_003019:::SNORA77:NR_003019::Homo sapiens small nucleolar RNA, H/ACA box 77 (SNORA77), non-coding RNA.	chr1	203698708	203698833	0	1.5214	0
uc001haa.2:NM_017773:Q8IWV1:LAX1_HUMAN:LAX1:NM_017773:NP_060243:lymphocyte transmembrane adaptor 1 isoform a	chr1	203734283	203745478	0	0	0
uc001hac.2:NM_014827:B4DYM8:B4DYM8_HUMAN:ZC3H11A:NM_014827:NP_055642:zinc finger CCCH-type containing 11A	chr1	203764750	203823255	7.44046	4.15198	13.2032
uc001hai.2:NM_003094:B2R5B9:B2R5B9_HUMAN:SNRPE:NM_003094:NP_003085:small nuclear ribonucleoprotein polypeptide E	chr1	203830726	203840278	0.45967	1.01201	2.36491
uc001ham.2:NM_005686:Q3KQV7:Q3KQV7_HUMAN:SOX13:NM_005686:NP_005677:SRY-box 13	chr1	204042245	204096869	2.41823	1.50055	8.13329
uc001hao.3:NM_018208:Q96G05:Q96G05_HUMAN:ETNK2:NM_018208:NP_060678:ethanolamine kinase 2	chr1	204100190	204121307	5.28025	6.29406	7.69732
uc001hap.2:BC038769:::BC038769:::Homo sapiens cDNA clone IMAGE:5270589.	chr1	204110535	204112135	0.128373	0	0
uc001haq.2:NM_000537:Q6FI38:Q6FI38_HUMAN:REN:NM_000537:NP_000528:renin preproprotein	chr1	204123943	204135465	0	0	0.208833
uc001har.2:NM_002256:A8K6N0:A8K6N0_HUMAN:KISS1:NM_002256:NP_002247:KiSS-1 metastasis-suppressor	chr1	204159469	204165619	0	0	0
uc001has.1:NM_198447:Q6ZVE7:GOT1A_HUMAN:GOLT1A:NM_198447:NP_940849:golgi transport 1 homolog A	chr1	204167287	204183220	0.274318	0.521211	0
uc001hau.2:NM_014935:Q9Y2H5:PKHA6_HUMAN:PLEKHA6:NM_014935:NP_055750:phosphoinositol 3-phosphate-binding protein-3	chr1	204187981	204329044	14.1124	6.48106	18.5082
uc001hav.3:NM_032833:Q5SWA1:PR15B_HUMAN:PPP1R15B:NM_032833:NP_116222:protein phosphatase 1, regulatory subunit 15B	chr1	204372493	204380944	4.78872	3.68773	12.8233
uc001haw.2:NM_002646:A2RUF7:A2RUF7_HUMAN:PIK3C2B:NM_002646:NP_002637:phosphoinositide-3-kinase, class 2 beta	chr1	204391758	204463852	5.76633	2.94586	7.68542
uc001hba.2:NM_002393:O15151:MDM4_HUMAN:MDM4:NM_002393:NP_002384:mouse double minute 4 homolog	chr1	204485510	204677661	4.70124	6.69212	7.35799
uc001hbf.1:NM_201630:B2R624:B2R624_HUMAN:LRRN2:NM_201630:NP_963924:leucine rich repeat neuronal 2 precursor	chr1	204586302	204654597	17.2459	18.8663	17.459
uc001hbj.2:NM_001005388:B7ZMD8:B7ZMD8_HUMAN:NFASC:NM_001005388:NP_001005388:neurofascin isoform 1 precursor	chr1	204797781	204991949	7.06951	5.98643	11.2144
uc001hbo.1:AK172728:::KIAA0756:::Homo sapiens mRNA for KIAA0756 protein, partial cds.	chr1	204966297	204991949	12.8777	14.9946	15.9139
uc001hbp.1:AX746920:::AX746920:::Homo sapiens cDNA FLJ34019 fis, clone FCBBF2002898.	chr1	204989426	204991950	10.2682	2.09086	0.0438422
uc001hbr.2:NM_005076:Q02246:CNTN2_HUMAN:CNTN2:NM_005076:NP_005067:contactin 2 precursor	chr1	205012064	205047136	11.8379	5.36673	14.6597
uc001hbt.2:NM_203376:Q6P7N7:TMM81_HUMAN:TMEM81:NM_203376:NP_976310:transmembrane protein 81 precursor	chr1	205052257	205053588	0.54204	0.0357203	1.40436
uc001hbu.1:NM_005057:Q15291:RBBP5_HUMAN:RBBP5:NM_005057:NP_005048:retinoblastoma binding protein 5	chr1	205055978	205091131	1.20705	0.967764	4.00467
uc001hbw.2:NM_015375:B7ZL64:B7ZL64_HUMAN:DSTYK:NM_015375:NP_056190:receptor interacting protein kinase 5 isoform 1	chr1	205111631	205180727	1.9448	1.58258	3.96438
uc001hbz.1:NM_014858:O75069:TMCC2_HUMAN:TMCC2:NM_014858:NP_055673:transmembrane and coiled-coil domain family 2	chr1	205197090	205242470	22.5772	25.7853	20.6461
uc001hce.2:NM_030952:B4E0Y5:B4E0Y5_HUMAN:NUAK2:NM_030952:NP_112214:NUAK family, SNF1-like kinase, 2	chr1	205271192	205290883	1.69804	0.965143	2.96949
uc001hcf.1:NM_018203:B3KU70:B3KU70_HUMAN:KLHDC8A:NM_018203:NP_060673:kelch domain containing 8A	chr1	205305647	205326166	16.589	22.4178	15.96
uc001hch.1:AX746481:::AX746481:::Homo sapiens cDNA FLJ33178 fis, clone ADRGL2002753.	chr1	205342379	205356568	0.311308	0.0512878	0
uc001hci.1:NM_001001552:Q68G75-6:Q68G75-6:LEMD1:NM_001001552:NP_001001552:LEM domain containing 1	chr1	205350512	205391181	12.3742	4.80678	6.2691
uc001hco.1:AK095633:::AK095633:::Homo sapiens cDNA FLJ38314 fis, clone FCBBF3022765.	chr1	205425185	205438152	2.25128	1.12132	1.22172
uc001hcq.2:NM_212502:Q07002-2:Q07002-2:PCTK3:NM_212502:NP_997667:PCTAIRE protein kinase 3 isoform b	chr1	205473726	205501915	4.59759	1.27268	7.45001
uc001hcu.2:NR_027086:::LOC284578:NR_027086::Homo sapiens cDNA FLJ33391 fis, clone BRACE2006911.	chr1	205523400	205525763	0.0610627	0	0.401067
uc001hcv.3:NM_181644:Q8N468:MFSD4_HUMAN:MFSD4:NM_181644:NP_857595:major facilitator superfamily domain containing	chr1	205538111	205572045	0.181165	0.237571	0.938859
uc001hcx.2:AF321617:::AF321617:::Homo sapiens unknown mRNA.	chr1	205577072	205578798	0.752387	1.37728	2.31349
uc001hda.1:NM_033102:A8K2U9:A8K2U9_HUMAN:SLC45A3:NM_033102:NP_149093:prostein	chr1	205585234	205649630	6.82234	3.70924	26.6768
uc001hdb.2:NM_022731:Q54AC0:Q54AC0_HUMAN:NUCKS1:NM_022731:NP_073568:nuclear casein kinase and cyclin-dependent	chr1	205681946	205719361	51.8759	36.9269	79.4017
uc001hde.3:NM_001135662:Q6FGU7:Q6FGU7_HUMAN:RAB7L1:NM_001135662:NP_001129134:RAB7, member RAS oncogene family-like 1 isoform	chr1	205737114	205744610	0.405522	2.37015	1.65963
uc001hdh.1:NM_173854:B2RMP2:B2RMP2_HUMAN:SLC41A1:NM_173854:NP_776253:solute carrier family 41 member 1	chr1	205758220	205782161	11.5374	21.7296	20.6129
uc001hdi.1:AX748016:::AX748016:::Homo sapiens cDNA FLJ35935 fis, clone TESTI2011394.	chr1	205765005	205765744	0	0	0
uc001hdj.2:NM_152491:Q6GTS8:P20D1_HUMAN:PM20D1:NM_152491:NP_689704:peptidase M20 domain containing 1 precursor	chr1	205797153	205819245	0	0	0
uc001hdk.1:AK055746:::AK055746:::Homo sapiens cDNA FLJ31184 fis, clone KIDNE2000328.	chr1	205831206	205865215	0.834374	2.05278	0.803219
uc001hdp.2:NM_134325:B1AVM8:B1AVM8_HUMAN:SLC26A9:NM_134325:NP_599152:solute carrier family 26, member 9 isoform b	chr1	205882178	205912588	0	0.208066	0
uc001hdr.3:NM_001123168:Q5TYM5:FA72A_HUMAN:FAM72A:NM_001123168:NP_001116640:hypothetical protein LOC729533	chr1	206138910	206155066	0	0.15345	0.399873
uc001hds.2:NM_000707:B0M0J6:B0M0J6_HUMAN:AVPR1B:NM_000707:NP_000698:arginine vasopressin receptor 1B	chr1	206224282	206231482	0.0813825	0.321785	0.350401
uc001hdt.1:NM_001007544:Q6ZWK4:CA186_HUMAN:C1orf186:NM_001007544:NP_001007545:hypothetical protein LOC440712	chr1	206238871	206288647	0	0.199884	0
uc001hdu.2:NM_001910:P14091-1:P14091-1:CTSE:NM_001910:NP_001901:cathepsin E isoform a preproprotein	chr1	206317458	206332103	0	0	0
uc001hdw.1:AF133334:::NRG2:::Homo sapiens map t(4;11)(q21;p15) NUP98-RAP1GDS1 fusion protein type 2 (NRG2) mRNA, partial cds.	chr1	206506742	206506786	0	0	0
uc001hdy.2:NM_015326:A2RUF3:A2RUF3_HUMAN:SRGAP2:NM_015326:NP_056141:SLIT-ROBO Rho GTPase activating protein 2	chr1	206516199	206637782	16.6897	16.2012	16.6453
uc001hdz.1:NM_014002:Q14164:IKKE_HUMAN:IKBKE:NM_014002:NP_054721:IKK-related kinase epsilon	chr1	206643795	206670222	0.226963	0.568706	0.477624
uc001hed.2:NM_182663:A8K1E6:A8K1E6_HUMAN:RASSF5:NM_182663:NP_872604:Ras association (RalGDS/AF-6) domain family 5	chr1	206680878	206762615	0.648136	0.474614	1.23718
uc001heh.2:NM_006893:P41214:LIGA_HUMAN:LGTN:NM_006893:NP_008824:ligatin	chr1	206764973	206785904	4.61085	2.64583	8.50535
uc001hej.2:NM_003582:O43781:DYRK3_HUMAN:DYRK3:NM_003582:NP_003573:dual-specificity tyrosine-(Y)-phosphorylation	chr1	206808880	206822541	1.8445	1.16935	3.32893
uc001hem.1:NM_032960:Q5SY41:Q5SY41_HUMAN:MAPKAPK2:NM_032960:NP_116584:mitogen-activated protein kinase-activated	chr1	206858288	206907626	6.61441	7.90666	16.3708
uc001hen.1:NM_000572:Q6FGW4:Q6FGW4_HUMAN:IL10:NM_000572:NP_000563:interleukin 10 precursor	chr1	206940947	206945839	0	0	0
uc001heo.2:NM_153758:Q5VUT3:Q5VUT3_HUMAN:IL19:NM_153758:NP_715639:interleukin 19 isoform 1 precursor	chr1	206972214	207016324	0	0	0
uc001her.2:NM_018724:Q9NYY1:IL20_HUMAN:IL20:NM_018724:NP_061194:interleukin 20 precursor	chr1	207038699	207042567	0	0	0
uc001hes.1:NM_006850:Q13007:IL24_HUMAN:IL24:NM_006850:NP_006841:interleukin 24 isoform 1 precursor	chr1	207070788	207077484	0	0	0
uc001hey.2:NM_005449:A8K7J2:A8K7J2_HUMAN:FAIM3:NM_005449:NP_005440:Fas apoptotic inhibitory molecule 3 isoform a	chr1	207076632	207096592	0	0.0809404	0
uc001hez.2:NM_002644:P01833:PIGR_HUMAN:PIGR:NM_002644:NP_002635:polymeric immunoglobulin receptor precursor	chr1	207101868	207119811	0	0	0
uc001hfc.2:NM_001122980:Q8WWV6:FCAMR_HUMAN:FCAMR:NM_001122980:NP_001116452:Fc receptor, IgA, IgM, high affinity isoform 2	chr1	207131403	207143970	0	0	0
uc001hfd.2:NM_023938:Q9BW04:SARG_HUMAN:C1orf116:NM_023938:NP_076427:specifically androgen-regulated protein isoform	chr1	207191865	207206101	0	0	0.0443858
uc001hfe.1:NM_018566:B2RNX3:B2RNX3_HUMAN:YOD1:NM_018566:NP_061036:YOD1 OTU deubiquinating enzyme 1 homolog	chr1	207217193	207226325	0.434634	0.506975	1.31689
uc001hfg.2:NM_006212:O60825:F262_HUMAN:PFKFB2:NM_006212:NP_006203:6-phosphofructo-2-kinase/fructose-2,	chr1	207207760	207254367	0.887025	0.834007	2.69088
uc001hfj.2:NM_001017365:P20851:C4BPB_HUMAN:C4BPB:NM_001017365:NP_001017365:complement component 4 binding protein, beta	chr1	207262826	207269240	0	0	0
uc001hfn.1:AX229788:::AX229788:::AX229788	chr1	207277511	207277617	0	0	0
uc001hfo.2:NM_000715:Q5VVQ8:Q5VVQ8_HUMAN:C4BPA:NM_000715:NP_000706:complement component 4 binding protein, alpha	chr1	207277606	207318308	0	0	0
uc001hfr.3:NM_001114752:P08174-2:P08174-2:CD55:NM_001114752:NP_001108224:decay accelerating factor for complement isoform	chr1	207494816	207534309	0.264165	0.320289	1.24857
uc001hfw.2:NM_001877:P20023:CR2_HUMAN:CR2:NM_001877:NP_001868:complement component (3d/Epstein Barr virus)	chr1	207627669	207663238	0	0	0
uc001hfx.2:NM_000651:Q16744:Q16744_HUMAN:CR1:NM_000651:NP_000642:complement receptor 1 isoform S precursor	chr1	207669472	207680955	0	0	0
uc001hga.3:NM_175710:Q2VPA4:CR1L_HUMAN:CR1L:NM_175710:NP_783641:complement component (3b/4b) receptor 1-like	chr1	207818457	207897034	0	0	0
uc001hgj.2:NM_172359:P15529-2:P15529-2:CD46:NM_172359:NP_758869:CD46 antigen, complement regulatory protein	chr1	207925401	207968857	3.58251	2.68937	13.6009
uc001hgr.2:EU154352:::EU154352:::Homo sapiens cDNA FLJ35650 fis, clone SPLEN2013644.	chr1	207974866	207996048	0.615081	0.291853	0.231966
uc001hgu.1:AK123177:::AK123177:::Homo sapiens cDNA FLJ41182 fis, clone BRACE2043349.	chr1	208039465	208042417	0.222214	0.195252	0.0859765
uc001hgw.1:NM_001025109:P28906:CD34_HUMAN:CD34:NM_001025109:NP_001020280:CD34 antigen isoform a	chr1	208059882	208084683	0.45893	0.169709	1.29841
uc001hgz.2:NM_025179:O75051:PLXA2_HUMAN:PLXNA2:NM_025179:NP_079455:plexin A2 precursor	chr1	208195589	208417665	13.4069	28.6738	17.6784
uc001hhd.2:NM_020439:Q96NX5:KCC1G_HUMAN:CAMK1G:NM_020439:NP_065172:calcium/calmodulin-dependent protein kinase IG	chr1	209757044	209787283	5.13893	1.34305	4.25542
uc001hhh.2:NM_000228:Q13751:LAMB3_HUMAN:LAMB3:NM_000228:NP_000219:laminin, beta 3 precursor	chr1	209788219	209825820	0.105067	0.127382	0.167207
uc001hhi.3:NM_015714:Q6FGC8:Q6FGC8_HUMAN:G0S2:NM_015714:NP_056529:G0/G1switch 2	chr1	209848669	209849734	2.84982	0.939014	0.495939
uc001hhj.2:NM_181755:B2R9Z1:B2R9Z1_HUMAN:HSD11B1:NM_181755:NP_861420:11-beta-hydroxysteroid dehydrogenase 1	chr1	209859549	209908294	0	0	0
uc001hhn.2:NM_025228:Q9Y228-2:Q9Y228-2:TRAF3IP3:NM_025228:NP_079504:TRAF3-interacting JNK-activating modulator	chr1	209929523	209953000	0	0.0897002	0
uc001hhp.1:NM_152485:Q96LT6:CA074_HUMAN:C1orf74:NM_152485:NP_689698:hypothetical protein LOC148304	chr1	209955661	209957890	1.5714	0.487316	2.63655
uc001hhq.1:NM_006147:O14896:IRF6_HUMAN:IRF6:NM_006147:NP_006138:interferon regulatory factor 6	chr1	209961261	209979482	0.071394	0	0
uc001hhr.1:NM_014388:Q68CQ4:DEF_HUMAN:C1orf107:NM_014388:NP_055203:digestive-organ expansion factor homolog	chr1	210001332	210030908	0.730383	0.744324	1.3384
uc001hhs.3:NM_001146261:A1L3Y1:A1L3Y1_HUMAN:SYT14:NM_001146261:NP_001139733:synaptotagmin XIV isoform 1	chr1	210111537	210337631	0.68153	0.271414	2.52292
uc001hhx.3:NR_024337:::C1orf133:NR_024337::Homo sapiens chromosome 1 open reading frame 133, mRNA (cDNA clone IMAGE:4796077).	chr1	210404803	210407466	0.901819	1.18859	1.07507
uc001hhy.2:NM_019605:Q9NUC0:SRTD4_HUMAN:SERTAD4:NM_019605:NP_062551:SERTA domain containing 4	chr1	210406194	210416438	2.59154	0.901323	3.25526
uc001hib.2:NM_172362:B1AQ26:B1AQ26_HUMAN:KCNH1:NM_172362:NP_758872:potassium voltage-gated channel, subfamily H,	chr1	210851656	211307457	1.28981	0.614021	1.35872
uc001hid.2:DQ576261:B2R5F7:B2R5F7_HUMAN:PX19:::SubName: Full=Px19-like protein, isoform CRA_c; SubName: Full=cDNA, FLJ92457, Homo sapiens px19-like protein (PX19), mRNA;	chr1	211380388	211381605	0.948504	0.507863	3.27903
uc001hii.2:NM_001033910:Q6FHY1:Q6FHY1_HUMAN:TRAF5:NM_001033910:NP_001029082:TNF receptor-associated factor 5	chr1	211499956	211548284	0.856079	0.574694	2.01035
uc001him.2:NM_183059:A8K595:A8K595_HUMAN:RD3:NM_183059:NP_898882:retinal degeneration 3	chr1	211649863	211666259	0.174608	0.196602	0
uc001hio.1:NM_021194:Q9Y6M5:ZNT1_HUMAN:SLC30A1:NM_021194:NP_067017:solute carrier family 30 (zinc transporter),	chr1	211748380	211752099	1.28704	2.49734	4.25387
uc001hip.1:CR605189:::CR605189:::full-length cDNA clone CS0DK012YI08 of HeLa cells Cot 25-normalized of Homo sapiens (human).	chr1	211813036	211827923	0	0	0
uc001hir.1:NM_002497:P51955:NEK2_HUMAN:NEK2:NM_002497:NP_002488:NIMA-related kinase 2	chr1	211836114	211848967	1.18229	1.10012	5.67312
uc001hiv.2:NM_014873:Q53YL2:Q53YL2_HUMAN:LPGAT1:NM_014873:NP_055688:lysophosphatidylglycerol acyltransferase 1	chr1	211916799	212004114	1.82757	2.42527	7.23925
uc001hiw.1:NM_015434:Q9NVH2:INT7_HUMAN:INTS7:NM_015434:NP_056249:integrator complex subunit 7	chr1	212114697	212208884	1.10245	1.07565	2.72753
uc001hjb.2:NM_006243:B2R6D2:B2R6D2_HUMAN:PPP2R5A:NM_006243:NP_006234:protein phosphatase 2, regulatory subunit B	chr1	212458878	212535204	0.65258	2.09927	3.55804
uc001hjc.3:NM_018252:Q9H813:TM206_HUMAN:TMEM206:NM_018252:NP_060722:transmembrane protein 206	chr1	212537818	212588267	3.08702	3.13057	8.67974
uc001hjd.2:NM_013349:Q9UMX5:NENF_HUMAN:NENF:NM_013349:NP_037481:neuron derived neurotrophic factor precursor	chr1	212606228	212619719	19.7046	28.816	31.6658
uc001hje.2:CR624623:::CR624623:::full-length cDNA clone CS0DI011YD16 of Placenta Cot 25-normalized of Homo sapiens (human).	chr1	212731175	212732013	1.54967	0.0567348	5.08584
uc001hjf.2:NM_001030287:Q6ICQ9:Q6ICQ9_HUMAN:ATF3:NM_001030287:NP_001025458:activating transcription factor 3 isoform 1	chr1	212738696	212794114	3.01417	5.84607	6.76176
uc001hjk.2:NM_153606:B2RCB4:B2RCB4_HUMAN:FAM71A:NM_153606:NP_705834:hypothetical protein LOC149647	chr1	212797815	212800114	0	0	0
uc001hjl.1:NM_018664:Q9NR55:BATF3_HUMAN:BATF3:NM_018664:NP_061134:basic leucine zipper transcription factor,	chr1	212859759	212873327	0	1.84353	0.652065
uc001hjn.2:NM_015471:Q53FM2:Q53FM2_HUMAN:NSL1:NM_015471:NP_056286:NSL1, MIND kinetochore complex component isoform	chr1	212899495	212965139	0.70493	0.837235	1.2806
uc001hjo.2:NM_001042552:Q17R31:TATD3_HUMAN:TATDN3:NM_001042552:NP_001036017:TatD DNase domain containing 3 isoform 1	chr1	212965169	212990167	0.338213	0.278351	2.53247
uc001hjq.2:NM_001024601:Q537H7:CA227_HUMAN:C1orf227:NM_001024601:NP_001019772:hypothetical protein LOC149643	chr1	213003486	213020991	1.14973	0.378835	0
uc001hjr.3:NR_027285:::LQK1:NR_027285::Homo sapiens cDNA FLJ35568 fis, clone SPLEN2005727.	chr1	213029946	213031480	0.153338	0.303148	0.185836
uc001hjt.2:NM_014053:Q1HE16:Q1HE16_HUMAN:FLVCR1:NM_014053:NP_054772:feline leukemia virus subgroup C cellular	chr1	213031596	213070197	0.672882	0.484999	1.62585
uc001hjw.2:NM_024749:Q86V25-5:Q86V25-5:VASH2:NM_024749:NP_079025:vasohibin 2 isoform 1	chr1	213123886	213164925	4.95348	3.52229	10.8132
uc001hjz.2:NM_144567:B7Z2U4:B7Z2U4_HUMAN:ANGEL2:NM_144567:NP_653168:LOC90806 protein	chr1	213165524	213189168	0.818999	1.36934	5.94791
uc001hkf.1:AK092251:::AK092251:::Homo sapiens cDNA FLJ34932 fis, clone NT2RP7005631.	chr1	213992977	214139607	0.0437246	0.0288144	0.258589
uc001hkh.2:NM_002763:Q92786:PROX1_HUMAN:PROX1:NM_002763:NP_002754:prospero homeobox 1	chr1	214161285	214209760	3.46784	3.97174	4.38263
uc001hkk.1:NM_005401:Q15678:PTN14_HUMAN:PTPN14:NM_005401:NP_005392:protein tyrosine phosphatase, non-receptor type	chr1	214531010	214724642	0.557732	1.243	1.19149
uc001hkm.2:NM_016343:P49454:CENPF_HUMAN:CENPF:NM_016343:NP_057427:centromere protein F	chr1	214776531	214837912	16.9325	8.53516	34.3058
uc001hkn.1:CR620847:A6NEC5:F18A6_HUMAN:FAM108A6:::RecName: Full=Putative abhydrolase domain-containing protein FAM108A6; EC=3.-.-.-; Flags: Precursor;	chr1	214778799	214782556	0	1.37356	0.772318
uc001hkr.3:NM_014217:B7ZL56:B7ZL56_HUMAN:KCNK2:NM_014217:NP_055032:potassium channel, subfamily K, member 2 isoform	chr1	215256559	215410435	0.811494	0.570817	1.59072
uc001hks.2:NM_016121:Q9Y597:KCTD3_HUMAN:KCTD3:NM_016121:NP_057205:potassium channel tetramerisation domain	chr1	215740734	215795147	4.14698	3.97207	9.52766
uc001hku.1:NM_206933:O75445:USH2A_HUMAN:USH2A:NM_206933:NP_996816:usherin isoform B	chr1	215796235	216596738	0.022924	0	0.0401191
uc001hkw.1:NM_001438:A8K6I2:A8K6I2_HUMAN:ESRRG:NM_001438:NP_001429:estrogen-related receptor gamma isoform 1	chr1	216676587	217311097	0.919393	0.304473	3.40147
uc001hlf.1:NM_018040:Q5VYK7:Q5VYK7_HUMAN:GPATCH2:NM_018040:NP_060510:G patch domain containing 2	chr1	217603833	217804409	4.33014	2.83299	4.81747
uc001hlh.1:NM_138796:A5D6N2:A5D6N2_HUMAN:SPATA17:NM_138796:NP_620151:spermatogenesis associated 17	chr1	217804694	218040502	0.11346	0.0366367	0.338975
uc001hlj.2:NM_016052:Q9Y3B9:RRP15_HUMAN:RRP15:NM_016052:NP_057136:ribosomal RNA processing 15 homolog	chr1	218458628	218511323	0.687234	0.660937	1.70321
uc001hln.2:NM_001135599:B4DKC5:B4DKC5_HUMAN:TGFB2:NM_001135599:NP_001129071:transforming growth factor, beta 2 isoform 1	chr1	218519390	218617959	5.49703	8.2617	7.61315
uc001hlp.2:BC086863:::BC086863:::Homo sapiens cDNA clone IMAGE:6189076.	chr1	219254318	219347093	0.27259	0	0
uc001hlq.3:NM_138794:A8K677:A8K677_HUMAN:LYPLAL1:NM_138794:NP_620149:lysophospholipase-like 1	chr1	219347191	219386206	0.243054	0.902002	1.73379
uc001hlw.2:NM_018713:Q6XR72:ZNT10_HUMAN:SLC30A10:NM_018713:NP_061183:solute carrier family 30 (zinc transporter),	chr1	219858768	220131989	0.852287	0.742015	0.575597
uc001hly.1:NM_004446:B9EGH3:B9EGH3_HUMAN:EPRS:NM_004446:NP_004437:glutamyl-prolyl tRNA synthetase	chr1	220141941	220220000	7.41189	7.51852	25.843
uc001hma.2:NM_006085:A8K7C8:A8K7C8_HUMAN:BPNT1:NM_006085:NP_006076:3'(2'), 5'-bisphosphate nucleotidase 1	chr1	220230825	220263191	2.02129	3.26289	5.77756
uc001hmc.2:NM_018060:B2RPG8:B2RPG8_HUMAN:IARS2:NM_018060:NP_060530:mitochondrial isoleucine tRNA synthetase	chr1	220267454	220321376	2.19081	3.62223	6.98921
uc001hmj.2:NR_001587:::AURKAPS1:NR_001587::Homo sapiens aurora kinase A pseudogene 1 (AURKAPS1), non-coding RNA.	chr1	220439520	220441057	0	0.43306	1.21116
uc001hmn.3:NM_018650:Q9P0L2:MARK1_HUMAN:MARK1:NM_018650:NP_061120:MAP/microtubule affinity-regulating kinase 1	chr1	220701567	220837798	7.24515	7.07318	13.2296
uc001hmp.1:NM_024709:B3KRN3:B3KRN3_HUMAN:C1orf115:NM_024709:NP_078985:hypothetical protein LOC79762	chr1	220863627	220872499	4.61227	3.82334	2.96249
uc001hmq.2:NM_017898:B2D0R5:B2D0R5_HUMAN:MOSC2:NM_017898:NP_060368:MOCO sulphurase C-terminal domain containing 2	chr1	220921675	220957594	1.06951	0.634509	1.27071
uc001hms.2:NM_022746:Q5VT66:MOSC1_HUMAN:MOSC1:NM_022746:NP_073583:MOCO sulphurase C-terminal domain containing 1	chr1	220960038	220987740	1.27497	1.03203	0.958438
uc001hmu.2:BC045735:::BC045735:::Homo sapiens cDNA clone IMAGE:5298101.	chr1	221002596	221005768	0	0	0
uc001hmv.3:NM_021958:Q14774:HLX_HUMAN:HLX:NM_021958:NP_068777:H2.0-like homeobox	chr1	221052742	221058398	0.316984	0.104446	0.1649
uc001hmw.1:NR_024236:Q5VVS0:CA140_HUMAN:C1orf140:NR_024236::RecName: Full=Putative uncharacterized protein C1orf140;	chr1	221503269	221509638	0	0	0
uc001hmy.1:NM_007207:Q9Y6W6:DUS10_HUMAN:DUSP10:NM_007207:NP_009138:dual specificity phosphatase 10 isoform a	chr1	221874765	221915461	4.43322	2.25445	2.82733
uc001hna.1:DQ573170:::DQ573170:::DQ573170	chr1	222646723	222646767	0	0	0
uc001hnb.2:DQ576410:::DQ576410:::DQ576410	chr1	222646838	222646873	0	0	0
uc001hnd.2:DQ575983:::DQ575983:::DQ575983	chr1	222648538	222648596	0	0	0
uc001hnf.2:DQ582480:::DQ582480:::DQ582480	chr1	222650304	222650381	0	0	0
uc001hng.1:DQ599872:::DQ599872:::DQ599872	chr1	222650413	222650443	0	0	0
uc001hnh.1:NM_024746:Q6UWX4:HIPL2_HUMAN:HHIPL2:NM_024746:NP_079022:HHIP-like 2 precursor	chr1	222695601	222721444	0	0	0
uc001hnj.2:NM_005681:B2RDZ8:B2RDZ8_HUMAN:TAF1A:NM_005681:NP_005672:TBP-associated factor 1A isoform 1	chr1	222731243	222763255	1.35719	0.741453	1.58908
uc001hnl.2:NM_198551:Q5JRA6:MIA3_HUMAN:MIA3:NM_198551:NP_940953:melanoma inhibitory activity family, member 3	chr1	222791443	222841350	11.5162	7.27409	19.5777
uc001hnn.2:NM_022831:Q96BJ3:AIDA_HUMAN:AIDA:NM_022831:NP_073742:axin interactor, dorsalization associated	chr1	222841356	222886526	1.16097	1.43921	1.23521
uc001hnq.1:NM_144695:Q5VW32:BROX_HUMAN:C1orf58:NM_144695:NP_653296:Bro1-domain-containing protein	chr1	222885905	222906106	3.00807	4.10984	13.7182
uc001hnr.1:AK094916:::AK094916:::Homo sapiens cDNA FLJ37597 fis, clone BRCOC2008225.	chr1	222900275	222946483	0.000148501	0.071719	0
uc001hns.1:AK025140:::AK025140:::Homo sapiens cDNA: FLJ21487 fis, clone COL05419.	chr1	222906202	222908533	1.17612	1.34616	2.29653
uc001hnt.2:NM_207468:A6PVY3:F177B_HUMAN:FAM177B:NM_207468:NP_997351:hypothetical protein LOC400823	chr1	222910557	222924001	0	0	0
uc001hnu.1:NM_032890:Q96F81:DISP1_HUMAN:DISP1:NM_032890:NP_116279:dispatched A	chr1	223101782	223179335	1.70363	1.52365	2.73222
uc001hnw.1:NM_003268:B9VJ61:B9VJ61_HUMAN:TLR5:NM_003268:NP_003259:toll-like receptor 5 precursor	chr1	223283583	223316624	0	0	0.141907
uc001hny.3:NM_017982:Q5VX71:SUSD4_HUMAN:SUSD4:NM_017982:NP_060452:sushi domain containing 4 isoform a	chr1	223394162	223537544	2.47878	1.8261	4.29829
uc001hoa.2:NM_152610:Q8N715:CA065_HUMAN:C1orf65:NM_152610:NP_689823:hypothetical protein LOC164127	chr1	223566714	223568812	0	0	0
uc001hob.3:NM_001748:P17655:CAN2_HUMAN:CAPN2:NM_001748:NP_001739:calpain 2 isoform 1	chr1	223889294	223963718	7.90336	9.61356	13.0368
uc001hof.1:DQ599872:::DQ599872:::Homo sapiens cDNA FLJ41452 fis, clone BRSTN2010363.	chr1	224139722	224139941	0	0	0
uc001hog.1:AK124970:::AK124970:::Homo sapiens cDNA FLJ42980 fis, clone BRTHA2006735.	chr1	224189608	224197818	0.0540619	0	0.344909
uc001hoh.2:NM_015176:Q9NVF7:FBX28_HUMAN:FBXO28:NM_015176:NP_055991:F-box protein 28 isoform a	chr1	224301790	224349749	3.39153	2.31676	3.29772
uc001hoj.2:NM_144780:O15121:DEGS1_HUMAN:DEGS1:NM_144780:NP_659004:degenerative spermatocyte homolog 1, lipid	chr1	224363457	224381140	1.55417	3.97957	9.13833
uc001hok.2:NM_002533:O15381:NVL_HUMAN:NVL:NM_002533:NP_002524:nuclear VCP-like isoform 1	chr1	224415036	224517872	1.85294	2.14882	4.78772
uc001hom.1:NM_014184:B2R553:B2R553_HUMAN:CNIH4:NM_014184:NP_054903:cornichon homolog 4	chr1	224544594	224567143	0.777641	1.8646	3.04123
uc001hop.3:NM_025160:Q9H7D7:WDR26_HUMAN:WDR26:NM_025160:NP_079436:WD repeat domain 26 isoform a	chr1	224572846	224621732	21.7786	6.10903	16.6931
uc001hor.1:CR625980:::CR625980:::full-length cDNA clone CS0DC026YN07 of Neuroblastoma Cot 25-normalized of Homo sapiens (human).	chr1	224622613	224709674	0.937632	0.961174	0.390517
uc001hos.1:NM_152495:Q8TBE1:CNIH3_HUMAN:CNIH3:NM_152495:NP_689708:cornichon homolog 3	chr1	224804178	224928249	1.27745	0.881925	0.768633
uc001how.2:NM_001373:Q0VDD8:DYH14_HUMAN:DNAH14:NM_001373:NP_001364:dynein, axonemal, heavy polypeptide 14 isoform	chr1	225117355	225586996	0.54232	0.168597	1.83774
uc001hoy.2:NM_002296:Q14739:LBR_HUMAN:LBR:NM_002296:NP_002287:lamin B receptor	chr1	225589204	225616519	1.19025	1.83648	6.77618
uc001hpc.1:NM_001008493:Q8N8S7:ENAH_HUMAN:ENAH:NM_001008493:NP_001008493:enabled homolog isoform a	chr1	225674533	225840845	9.58767	9.66574	9.60195
uc001hpe.1:AK124056:::AK124056:::Homo sapiens cDNA FLJ42062 fis, clone SYNOV2005673.	chr1	225888305	225939945	0	0	0
uc001hpg.2:NM_003133:A8K0N0:A8K0N0_HUMAN:SRP9:NM_003133:NP_003124:signal recognition particle 9kDa isoform 2	chr1	225965514	225978165	6.72225	10.4496	54.0862
uc001hpk.2:NM_001136018:P07099:HYEP_HUMAN:EPHX1:NM_001136018:NP_001129490:epoxide hydrolase 1	chr1	225997796	226033260	6.34503	9.13404	10.4147
uc001hpm.1:NM_014698:O94886:TM63A_HUMAN:TMEM63A:NM_014698:NP_055513:transmembrane protein 63A	chr1	226033239	226070048	0.743769	0.82981	0.253723
uc001hpo.2:NM_020997:B4E332:B4E332_HUMAN:LEFTY1:NM_020997:NP_066277:left-right determination, factor B	chr1	226073982	226076836	0	0	7.39397
uc001hpq.2:NM_013328:A8K798:A8K798_HUMAN:PYCR2:NM_013328:NP_037460:pyrroline-5-carboxylate reductase family, member	chr1	226073982	226111965	10.0431	7.07928	0.517395
uc001hpt.1:NM_003240:O00292:LFTY2_HUMAN:LEFTY2:NM_003240:NP_003231:endometrial bleeding associated factor	chr1	226124302	226128920	0	0.407177	0.100194
uc001hpu.3:NM_152608:A8K4P3:A8K4P3_HUMAN:C1orf55:NM_152608:NP_689821:hypothetical protein LOC163859	chr1	226170403	226187066	5.24843	4.46615	7.77963
uc001hpw.2:NR_002315:Q6NXT2:H3L_HUMAN:H3F3B:NM_005324:NP_005315:H3 histone, family 3B	chr1	226250420	226259702	2.15795	1.41414	2.97112
uc001hpx.2:BC032899:::BC032899:::Homo sapiens cDNA clone IMAGE:5260914.	chr1	226271655	226277990	0	0.284126	0
uc001hpy.2:NM_022735:B2RB29:B2RB29_HUMAN:ACBD3:NM_022735:NP_073572:acyl-Coenzyme A binding domain containing 3	chr1	226332381	226374423	4.29269	5.84456	14.8574
uc001hqa.2:NM_173083:Q5TKA1-2:Q5TKA1-2:LIN9:NM_173083:NP_775106:lin-9 homolog	chr1	226418860	226497570	0.133484	0.132135	0.893717
uc001hqd.3:NM_001618:B1ANJ4:B1ANJ4_HUMAN:PARP1:NM_001618:NP_001609:poly (ADP-ribose) polymerase family, member 1	chr1	226548392	226595801	22.2014	15.4899	32.1104
uc001hqe.1:AK055856:::AK055856:::Homo sapiens cDNA FLJ31294 fis, clone KIDNE2007810, weakly similar to DEOXYURIDINE 5'-TRIPHOSPHATE NUCLEOTIDOHYDROLASE (EC 3.6.1.23).	chr1	226723318	226730469	0	0	0
uc001hqn.1:NM_020247:Q8NI60:ADCK3_HUMAN:CABC1:NM_020247:NP_064632:chaperone, ABC1 activity of bc1 complex like	chr1	227084588	227175246	3.45557	2.52501	4.65313
uc001hqr.2:NM_003607:Q5VT25-5:Q5VT25-5:CDC42BPA:NM_003607:NP_003598:CDC42-binding protein kinase alpha isoform B	chr1	227177566	227505826	2.89	2.35523	6.13779
uc001hqv.2:BC039356:::BC039356:::Homo sapiens cDNA clone IMAGE:5270051.	chr1	227581291	227618721	0	0	0
uc001hqw.1:NM_178549:Q5SXM1:ZN678_HUMAN:ZNF678:NM_178549:NP_848644:zinc finger protein 678	chr1	227751243	227865144	1.11257	1.08289	3.81313
uc001hrb.2:NM_023007:Q9H9V9:JMJD4_HUMAN:JMJD4:NM_023007:NP_075383:jumonji domain containing 4 isoform 1	chr1	227918890	227923112	1.11426	1.71946	3.35183
[truncated: 25,298 more rows]
