# Supplementary material for: Gene expression analysis of human induced pluripotent stem cell-derived neurons carrying copy number variants of chromosome 15q11-q13.1
Source: Mol Autism. 2014 Aug 20;5:44. doi: 10.1186/2040-2392-5-44 (PMC4332023; doi:10.1186/2040-2392-5-44)
Supplement: Additional file 10: Table S4 — Gene Ontology analysis of genes upregulated in idic(15) (Idic1-8) induced pluripotent stem cell (iPSC)-derived neurons. Genes upregulated in idic(15) iPSC-derived neurons at least twofold compared to normal were subject to analysis using DAVID (http://david.abcc.ncifcrf.gov). Gene ontology terms representing the function of the genes upregulated are shown along with the corresponding statistical analysis. [file 2040-2392-5-44-S10.xlsx]

## Sheet: up in dup.txt
Up in Idic1-8 Neurons
Category	Term	Count	%	PValue	Genes	List Total	Pop Hits	Pop Total	Fold Enrichment	Bonferroni	Benjamini	FDR
GOTERM_BP_FAT	GO:0000278~mitotic cell cycle	172	4.02339	1.63838e-23	NM_018454, NM_001111067, NM_001255, NM_001254, NM_004354, NM_001013437, NM_020675, NM_021205, NM_002094, NM_002392, NM_133433, NM_015097, NM_000075, NM_178014, NM_080668, NM_021009, NM_006530, NM_020242, NM_145061, NM_000986, NM_006023, NM_001134419, NM_002497, NM_001012271, NM_007044, NM_002211, NM_015981, NM_001011553, NM_024918, NM_006325, NM_016343, NM_017785, NM_033637, NM_003747, NM_0010395…	3118	370	13528	2.0169	7.72167e-20	7.72167e-20	3.09852e-20
GOTERM_BP_FAT	GO:0007049~cell cycle	296	6.92398	1.70678e-22	NM_012145, NM_016556, NM_004354, NM_002094, NM_002392, NM_003246, NM_001142548, NM_002388, NM_080668, NM_015895, NM_175866, NM_000986, NM_145061, NM_002497, NM_007044, NM_006472, NM_015981, NM_006325, NM_014946, NM_016653, NM_001004127, NM_003747, NM_001039535, NM_058216, NM_001127208, NM_003338, NM_001135592, NM_004219, NM_001002800, NM_000249, NM_152896, NM_002795, NM_001904, NM_002794, NM_0059…	3118	776	13528	1.65496	8.04407e-19	4.02204e-19	3.22789e-19
GOTERM_BP_FAT	GO:0022402~cell cycle process	227	5.30994	1.52599e-20	NM_016556, NM_004354, NM_002094, NM_002392, NM_003246, NM_001142548, NM_080668, NM_145061, NM_000986, NM_175866, NM_002497, NM_007044, NM_015981, NM_006325, NM_016653, NM_001004127, NM_003747, NM_001039535, NM_058216, NM_003338, NM_001135592, NM_004219, NM_001002800, NM_000249, NM_002795, NM_001904, NM_002794, NM_005983, NM_002894, NM_001809, NM_153223, NM_018685, NM_000251, NM_002266, NM_006716,…	3118	565	13528	1.74315	7.192e-17	2.39733e-17	2.88598e-17
GOTERM_BP_FAT	GO:0022403~cell cycle phase	176	4.11696	5.45827e-19	NM_018454, NM_001111067, NM_001255, NM_001254, NM_016556, NM_004354, NM_001013437, NM_020675, NM_021205, NM_002094, NM_002392, NM_133433, NM_015097, NM_001142548, NM_000075, NM_178014, NM_080668, NM_001105578, NM_006530, NM_020242, NM_145061, NM_000986, NM_006023, NM_001134419, NM_002497, NM_001012271, NM_006027, NM_007044, NM_002211, NM_015981, NM_001011553, NM_024918, NM_006325, NM_016343, NM_0…	3118	414	13528	1.84446	2.57248e-15	6.43121e-16	1.03228e-15
GOTERM_BP_FAT	GO:0044257~cellular protein catabolic process	234	5.47368	5.9585e-19	NM_003350, NM_001923, NM_007051, NM_005339, NM_172366, NM_080867, NM_002392, NM_001001976, NM_015983, NM_022826, NM_015984, NM_003633, NM_014011, NM_014554, NM_003348, NM_005486, NM_012158, NM_003342, NM_080678, NM_016448, NM_032301, NM_024095, NM_172070, NM_031483, NM_001007228, NM_016271, NM_012161, NM_003336, NM_012160, NM_022739, NM_003338, NM_001080481, NM_003337, NM_022832, NM_001135592, NM…	3118	603	13528	1.68367	2.80824e-15	5.61648e-16	1.12688e-15
GOTERM_BP_FAT	GO:0051603~proteolysis involved in cellular protein catabolic process	233	5.45029	6.45054e-19	NM_003350, NM_001923, NM_007051, NM_005339, NM_172366, NM_080867, NM_002392, NM_001001976, NM_015983, NM_022826, NM_015984, NM_003633, NM_014011, NM_014554, NM_003348, NM_005486, NM_012158, NM_003342, NM_080678, NM_016448, NM_032301, NM_024095, NM_172070, NM_031483, NM_001007228, NM_016271, NM_012161, NM_003336, NM_012160, NM_022739, NM_003338, NM_001080481, NM_003337, NM_022832, NM_001135592, NM…	3118	600	13528	1.68485	3.04014e-15	5.0669e-16	1.21994e-15
GOTERM_BP_FAT	GO:0043632~modification-dependent macromolecule catabolic process	225	5.26316	7.46582e-19	NM_003350, NM_001923, NM_007051, NM_005339, NM_172366, NM_080867, NM_002392, NM_001001976, NM_022826, NM_015983, NM_015984, NM_003633, NM_014011, NM_014554, NM_003348, NM_005486, NM_012158, NM_003342, NM_080678, NM_016448, NM_032301, NM_024095, NM_172070, NM_031483, NM_001007228, NM_016271, NM_012161, NM_003336, NM_022739, NM_012160, NM_003338, NM_001080481, NM_003337, NM_022832, NM_001135592, NM…	3118	574	13528	1.7007	3.51864e-15	5.02663e-16	1.41195e-15
GOTERM_BP_FAT	GO:0019941~modification-dependent protein catabolic process	225	5.26316	7.46582e-19	NM_003350, NM_001923, NM_007051, NM_005339, NM_172366, NM_080867, NM_002392, NM_001001976, NM_022826, NM_015983, NM_015984, NM_003633, NM_014011, NM_014554, NM_003348, NM_005486, NM_012158, NM_003342, NM_080678, NM_016448, NM_032301, NM_024095, NM_172070, NM_031483, NM_001007228, NM_016271, NM_012161, NM_003336, NM_022739, NM_012160, NM_003338, NM_001080481, NM_003337, NM_022832, NM_001135592, NM…	3118	574	13528	1.7007	3.51864e-15	5.02663e-16	1.41195e-15
GOTERM_BP_FAT	GO:0030163~protein catabolic process	239	5.59064	1.00814e-18	NM_003350, NM_001923, NM_007051, NM_005339, NM_172366, NM_080867, NM_002392, NM_001001976, NM_015983, NM_022826, NM_015984, NM_003633, NM_014011, NM_014554, NM_003348, NM_005486, NM_012158, NM_003342, NM_080678, NM_016448, NM_032301, NM_024095, NM_172070, NM_031483, NM_001007228, NM_016271, NM_012161, NM_003336, NM_012160, NM_022739, NM_003338, NM_001080481, NM_003337, NM_022832, NM_001135592, NM…	3118	622	13528	1.66711	4.75138e-15	5.93922e-16	1.90661e-15
GOTERM_BP_FAT	GO:0015031~protein transport	278	6.50292	4.44264e-18	NM_012460, NM_001134484, NM_001025595, NM_016657, NM_014294, NM_007342, NM_024989, NM_021252, NM_003630, NM_007347, NM_005486, NM_013306, NM_003136, NM_016131, NM_138807, NM_001134493, NM_006327, NM_001025300, NM_003239, NM_006325, NM_031490, NM_003747, NM_002865, NM_015976, NM_016277, NM_002867, NM_006335, NM_139244, NM_033104, NM_016128, NM_007357, NM_002869, NM_003144, NM_014932, NM_014933, NM…	3118	762	13528	1.58288	2.09382e-14	2.32646e-15	8.40199e-15
GOTERM_BP_FAT	GO:0045184~establishment of protein localization	280	6.54971	4.50549e-18	NM_012460, NM_001134484, NM_001025595, NM_016657, NM_014294, NM_007342, NM_024989, NM_021252, NM_003630, NM_007347, NM_005486, NM_013306, NM_003136, NM_016131, NM_138807, NM_001134493, NM_006327, NM_001025300, NM_003239, NM_006325, NM_031490, NM_003747, NM_002865, NM_015976, NM_016277, NM_002867, NM_006335, NM_139244, NM_033104, NM_016128, NM_007357, NM_002869, NM_003144, NM_014932, NM_014933, NM…	3118	769	13528	1.57975	2.12344e-14	2.12344e-15	8.52084e-15
GOTERM_BP_FAT	GO:0008104~protein localization	311	7.27485	1.05312e-17	NM_001014433, NM_012460, NM_001134484, NM_031885, NM_007051, NM_001025595, NM_016657, NM_014294, NM_007342, NM_024989, NM_021252, NM_003630, NM_007347, NM_005486, NM_013306, NM_003136, NM_016131, NM_138807, NM_001135648, NM_021992, NM_001134493, NM_007044, NM_006327, NM_001025300, NM_003239, NM_006325, NM_031490, NM_003747, NM_002865, NM_015976, NM_016277, NM_002867, NM_006335, NM_139244, NM_0331…	3118	882	13528	1.52985	4.96333e-14	4.51212e-15	1.99167e-14
GOTERM_BP_FAT	GO:0044265~cellular macromolecule catabolic process	266	6.22222	1.09347e-17	NM_002486, NM_003350, NM_001923, NM_007051, NM_005339, NM_172366, NM_080867, NM_002094, NM_002392, NM_001001976, NM_005345, NM_015983, NM_022826, NM_015984, NM_001517, NM_001516, NM_003633, NM_014011, NM_014554, NM_004208, NM_003348, NM_005486, NM_012158, NM_003342, NM_080678, NM_016448, NM_032301, NM_024095, NM_005346, NM_172070, NM_031483, NM_001007228, NM_016271, NM_012161, NM_003336, NM_01216…	3118	725	13528	1.59185	5.15353e-14	4.29461e-15	2.06799e-14
GOTERM_BP_FAT	GO:0046907~intracellular transport	244	5.7076	5.23284e-17	NM_002486, NM_012460, NM_130837, NM_014563, NM_001134484, NM_001025595, NM_000368, NM_014294, NM_000271, NM_007342, NM_024989, NM_025075, NM_003630, NM_007347, NM_005486, NM_013306, NM_003136, NM_138807, NM_006327, NM_003239, NM_014946, NM_006325, NM_031490, NM_002865, NM_006335, NM_033104, NM_001015885, NM_016128, NM_014408, NM_007357, NM_003144, NM_014932, NM_014933, NM_001010891, NM_021982, NM…	3118	657	13528	1.61132	2.46624e-13	1.89711e-14	9.89643e-14
GOTERM_BP_FAT	GO:0000087~M phase of mitotic cell cycle	109	2.54971	5.80986e-17	NM_018454, NM_001255, NM_001254, NM_004354, NM_001013437, NM_020675, NM_133433, NM_015097, NM_178014, NM_080668, NM_006530, NM_020242, NM_000986, NM_145061, NM_002497, NM_001012271, NM_007044, NM_001011553, NM_006325, NM_024918, NM_016343, NM_017785, NM_001039535, NM_001078645, NM_001114091, NM_004219, NM_001127182, NM_001002800, NM_012224, NM_022782, NM_001042749, NM_032997, NM_014885, NM_001012…	3118	224	13528	2.11123	5.23248e-13	3.74145e-14	2.10942e-13
GOTERM_BP_FAT	GO:0000280~nuclear division	107	2.50292	1.19242e-16	NM_018454, NM_001255, NM_001254, NM_004354, NM_001013437, NM_020675, NM_133433, NM_015097, NM_178014, NM_080668, NM_006530, NM_020242, NM_145061, NM_002497, NM_001012271, NM_007044, NM_001011553, NM_006325, NM_024918, NM_016343, NM_017785, NM_001039535, NM_001078645, NM_001114091, NM_004219, NM_001127182, NM_001002800, NM_012224, NM_001042749, NM_032997, NM_014885, NM_001012410, NM_001039590, NM_…	3118	220	13528	2.11018	5.23248e-13	3.4861e-14	2.10942e-13
GOTERM_BP_FAT	GO:0007067~mitosis	107	2.50292	1.19242e-16	NM_018454, NM_001255, NM_001254, NM_004354, NM_001013437, NM_020675, NM_133433, NM_015097, NM_178014, NM_080668, NM_006530, NM_020242, NM_145061, NM_002497, NM_001012271, NM_007044, NM_001011553, NM_006325, NM_024918, NM_016343, NM_017785, NM_001039535, NM_001078645, NM_001114091, NM_004219, NM_001127182, NM_001002800, NM_012224, NM_001042749, NM_032997, NM_014885, NM_001012410, NM_001039590, NM_…	3118	220	13528	2.11018	5.23248e-13	3.4861e-14	2.10942e-13
GOTERM_BP_FAT	GO:0006974~response to DNA damage stimulus	157	3.67251	2.5189e-16	NM_003350, NM_003146, NM_014720, NM_006482, NM_001923, NM_139178, NM_015713, NM_001142548, NM_001517, NM_001516, NM_133339, NM_004208, NM_006479, NM_015092, NM_022725, NM_003348, NM_015630, NM_006020, NM_006027, NM_001071, NM_002912, NM_002913, NM_016448, NM_001167, NM_002915, NM_002916, NM_016653, NM_172165, NM_052911, NM_058216, NM_001274, NM_181471, NM_003336, NM_003337, NM_001067, NM_004219, …	3118	373	13528	1.8262	1.0465e-12	6.53921e-14	4.21885e-13
GOTERM_BP_FAT	GO:0006511~ubiquitin-dependent protein catabolic process	114	2.66667	3.21712e-16	NM_001255, NM_001923, NM_007051, NM_005339, NM_005151, NM_005154, NM_002392, NM_001001976, NM_015984, NM_021009, NM_020935, NM_005486, NM_006537, NM_003342, NM_004156, NM_013396, NM_020357, NM_033637, NM_172070, NM_031483, NM_001078645, NM_181891, NM_003336, NM_001114091, NM_022739, NM_012160, NM_003338, NM_022832, NM_003337, NM_001080481, NM_001135592, NM_000462, NM_003339, NM_152896, NM_002795,…	3118	242	13528	2.04384	1.56974e-12	9.23706e-14	6.32827e-13
