# Supplementary material for: Gene expression analysis of human induced pluripotent stem cell-derived neurons carrying copy number variants of chromosome 15q11-q13.1
Source: Mol Autism. 2014 Aug 20;5:44. doi: 10.1186/2040-2392-5-44 (PMC4332023; doi:10.1186/2040-2392-5-44)
Supplement: Additional file 11: Table S5 — Gene Ontology analysis of genes upregulated in AS del 1–0 induced pluripotent stem cell (iPSC)-derived neurons. Genes upregulated in AS iPSC-derived neurons at least twofold compared to normal were subject to analysis using DAVID (http://david.abcc.ncifcrf.gov). Gene ontology terms representing the function of the genes upregulated are shown along with the corresponding statistical analysis. [file 2040-2392-5-44-S11.xlsx]

## Sheet: up in AS.txt
Up in AS del 1-0 Neurons
Category	Term	Count	%	PValue	Genes	List Total	Pop Hits	Pop Total	Fold Enrichment	Bonferroni	Benjamini	FDR
GOTERM_BP_FAT	GO:0030198~extracellular matrix organization	23	3.57143	1.51293e-12	NM_000089, NM_006206, NM_002306, NM_000088, NM_000358, NM_006475, NM_002293, NM_002317, NM_005529, NR_003573, NM_018371, NM_199512, NM_006329, NM_000501, NM_001114753, NM_000029, NM_000393, NM_005202, NM_004370, NM_001497, NM_000093, NM_001554, NM_001002858	437	104	13528	6.84615	3.74746e-09	3.74746e-09	2.66611e-09
GOTERM_BP_FAT	GO:0001568~blood vessel development	32	4.96894	6.79058e-11	NM_000089, NM_001711, NM_000088, NM_001901, NM_001257, NM_004613, NR_003573, NM_001753, NM_006288, NM_003246, NM_001114753, NM_130851, NM_000029, NM_016639, NM_002429, NM_002473, NM_000093, NM_005429, NM_001002858, NM_001430, NM_139314, NM_000610, NM_002317, NM_001144885, NM_001024847, NM_133373, NM_002607, NM_004530, NM_001497, NM_001554, NM_006379, NM_001033886	437	245	13528	4.0433	1.68203e-07	8.41013e-08	1.19667e-07
GOTERM_BP_FAT	GO:0001944~vasculature development	32	4.96894	1.26373e-10	NM_000089, NM_001711, NM_000088, NM_001901, NM_001257, NM_004613, NR_003573, NM_001753, NM_006288, NM_003246, NM_001114753, NM_130851, NM_000029, NM_016639, NM_002429, NM_002473, NM_000093, NM_005429, NM_001002858, NM_001430, NM_139314, NM_000610, NM_002317, NM_001144885, NM_001024847, NM_133373, NM_002607, NM_004530, NM_001497, NM_001554, NM_006379, NM_001033886	437	251	13528	3.94665	3.13027e-07	1.04342e-07	2.22702e-07
GOTERM_BP_FAT	GO:0043062~extracellular structure organization	24	3.72671	2.46503e-09	NM_000089, NM_006206, NM_000088, NM_002306, NM_000358, NM_006475, NM_002293, NM_002317, NM_005529, NR_003573, NM_018371, NM_199512, NM_006329, NM_000501, NM_001114753, NM_000029, NM_000393, NM_005202, NM_004370, NM_001497, NM_000093, NM_001554, NM_001002858, NM_020957	437	163	13528	4.55802	6.10586e-06	1.52647e-06	4.344e-06
GOTERM_BP_FAT	GO:0048514~blood vessel morphogenesis	26	4.03727	1.91106e-08	NM_001711, NM_001901, NM_001257, NM_004613, NR_003573, NM_001753, NM_006288, NM_003246, NM_001114753, NM_130851, NM_000029, NM_016639, NM_002429, NM_002473, NM_005429, NM_001002858, NM_001430, NM_139314, NM_001144885, NM_001024847, NM_133373, NM_002607, NM_001497, NM_001554, NM_006379, NM_001033886	437	211	13528	3.81455	4.73359e-05	9.46735e-06	3.36776e-05
GOTERM_BP_FAT	GO:0042060~wound healing	23	3.57143	2.26932e-07	NM_006528, NM_006206, NM_000610, NM_004415, NM_002317, NM_000130, NM_000660, NM_001024847, NM_002659, NM_001127223, NM_000602, NM_006329, NM_002205, NM_001114753, NM_001018020, NM_002607, NM_001154, NM_212482, NM_001497, NM_021105, NM_000093, NM_000362, NM_004101	437	191	13528	3.72775	0.000561952	9.36806e-05	0.000399909
GOTERM_BP_FAT	GO:0048545~response to steroid hormone stimulus	23	3.57143	2.48786e-07	NM_006206, NM_000088, NM_053056, NM_002317, NM_001144885, NM_000660, BC070039, NM_000046, NM_001024847, NM_001753, NM_000067, NM_130851, NM_002607, NM_003246, NM_000014, NM_002506, NM_000478, NM_000351, NM_005438, NM_000362, NM_001553, NM_003955, NM_002982	437	192	13528	3.70833	0.000616054	8.8031e-05	0.000438423
GOTERM_BP_FAT	GO:0001525~angiogenesis	20	3.10559	2.81528e-07	NM_001430, NM_139314, NM_001901, NM_001257, NR_003573, NM_001024847, NM_133373, NM_006288, NM_130851, NM_001114753, NM_002607, NM_003246, NM_016639, NM_001497, NM_002429, NM_002473, NM_001554, NM_005429, NM_001002858, NM_001033886	437	148	13528	4.18331	0.000697102	8.71644e-05	0.000496122
GOTERM_BP_FAT	GO:0007178~transmembrane receptor protein serine/threonine kinase signaling pathway	16	2.48447	1.00583e-06	NM_000089, NM_001001557, NM_001144885, NM_001042454, NM_000660, NM_012342, NM_175575, NM_001024847, NM_130851, NM_007085, NM_001114753, NM_002607, NM_000428, NM_004864, NM_002982, NM_001569	437	103	13528	4.80878	0.00248835	0.00027679	0.00177251
GOTERM_BP_FAT	GO:0022610~biological adhesion	48	7.45342	1.44487e-06	NM_001901, NM_002293, NM_000130, NM_138432, NM_001257, NM_001042454, NM_005529, NM_006288, NM_001004439, NM_003474, NM_003247, NM_182643, BC064951, NM_003246, NM_001114753, NM_002205, NM_000029, NM_212482, NM_016639, NM_006129, NM_005202, NM_006157, NM_006614, NM_001884, NM_002473, NM_000093, NM_000095, NM_020957, NM_148960, NM_021195, NM_000358, NM_000610, NM_006475, NM_001130004, NM_016174, NM_…	437	701	13528	2.1197	0.00357255	0.000357831	0.00254619
GOTERM_BP_FAT	GO:0001501~skeletal system development	29	4.50311	1.56418e-06	NM_000089, NM_000088, NM_002306, NM_016592, NM_001901, NM_018659, NM_000660, NM_005529, NM_130851, NM_000598, NM_006129, NM_003278, NM_000393, NM_015424, NM_000478, NM_000095, NM_001450, NM_001002858, NM_000127, NM_006206, NM_003118, NM_002959, NM_006475, NM_001024847, NM_004530, NM_004370, NM_001552, NM_002510, NM_000138	437	319	13528	2.81423	0.00386699	0.000352164	0.00275645
GOTERM_BP_FAT	GO:0007584~response to nutrient	18	2.79503	2.61066e-06	NM_000088, NM_053056, NM_000610, NM_000660, NM_003714, NM_001024847, NM_000046, NM_001753, NM_130851, NM_002607, NM_000014, NM_000478, NM_002153, NM_000362, NM_001553, NM_000730, NM_002982, NM_000096	437	140	13528	3.98012	0.00644574	0.000538739	0.00460053
GOTERM_BP_FAT	GO:0007155~cell adhesion	47	7.29814	3.34437e-06	NM_001901, NM_002293, NM_000130, NM_001257, NM_001042454, NM_005529, NM_006288, NM_001004439, NM_003474, NM_003247, NM_182643, BC064951, NM_003246, NM_001114753, NM_002205, NM_000029, NM_212482, NM_016639, NM_006129, NM_005202, NM_006157, NM_006614, NM_001884, NM_002473, NM_000093, NM_000095, NM_020957, NM_148960, NM_021195, NM_000358, NM_000610, NM_006475, NM_001130004, NM_016174, NM_000213, NM_…	437	700	13528	2.07851	0.00824979	0.000637029	0.00589344
GOTERM_BP_FAT	GO:0001503~ossification	16	2.48447	4.1471e-06	NM_003118, NM_000088, NM_016592, NM_002959, NM_001901, NM_005529, NM_000660, NM_130851, NM_000598, NM_004530, NM_006129, NM_000393, NM_015424, NM_001450, NM_000127, NM_002510	437	115	13528	4.30699	0.0102198	0.000733473	0.00730797
GOTERM_BP_FAT	GO:0060348~bone development	16	2.48447	9.5885e-06	NM_003118, NM_000088, NM_016592, NM_002959, NM_001901, NM_005529, NM_000660, NM_130851, NM_000598, NM_004530, NM_006129, NM_000393, NM_015424, NM_001450, NM_000127, NM_002510	437	123	13528	4.02686	0.023471	0.00158214	0.016896
GOTERM_BP_FAT	GO:0007179~transforming growth factor beta receptor signaling pathway	11	1.70807	1.94115e-05	NM_000089, NM_000428, NM_001144885, NM_000660, NM_004864, NM_012342, NM_175575, NM_001024847, NM_002982, NM_002607, NM_001114753	437	60	13528	5.67536	0.0469451	0.00300067	0.0342024
GOTERM_BP_FAT	GO:0009725~response to hormone stimulus	29	4.50311	2.23253e-05	NM_000088, NM_016592, NM_053056, NM_000660, BC070039, NM_000046, NM_001753, NM_000067, NM_003246, NM_130851, NM_002506, NM_000478, NM_000351, NM_001450, NM_006206, NM_002959, NM_002317, NM_001144885, NM_001024847, NM_000399, NM_002607, NM_000014, NM_018841, NM_005438, NM_000362, NM_001553, NM_003955, NM_002982, NM_004126	437	367	13528	2.44616	0.053799	0.00324767	0.0393354
GOTERM_BP_FAT	GO:0030199~collagen fibril organization	8	1.24224	2.90345e-05	NM_000089, NM_000088, NM_000393, NM_002317, NM_004370, NM_000093, NR_003573, NM_001002858	437	29	13528	8.53973	0.0693942	0.00398755	0.0511537
GOTERM_BP_FAT	GO:0009991~response to extracellular stimulus	21	3.26087	2.96951e-05	NM_000088, NM_000610, NM_053056, NM_005566, NM_000660, NM_003714, NM_000046, NM_001024847, NM_001753, NM_130851, NM_002607, NM_000014, NM_000478, NM_005438, NM_002153, NM_000362, NM_001553, NM_000730, NM_003955, NM_002982, NM_000096	437	220	13528	2.95494	0.0709158	0.00386388	0.0523173
