# Supplementary material for: Gene expression analysis of human induced pluripotent stem cell-derived neurons carrying copy number variants of chromosome 15q11-q13.1
Source: Mol Autism. 2014 Aug 20;5:44. doi: 10.1186/2040-2392-5-44 (PMC4332023; doi:10.1186/2040-2392-5-44)
Supplement: Additional file 12: Table S6 — Gene Ontology analysis of genes downregulated in idic(15) (Idic1-8) induced pluripotent stem cell (iPSC)-derived neurons. Genes downregulated in idic(15) iPSC-derived neurons at least twofold compared to normal were subject to analysis using DAVID (http://david.abcc.ncifcrf.gov). Gene ontology terms representing the function of the genes downregulated are shown along with the corresponding statistical analysis. [file 2040-2392-5-44-S12.xlsx]

## Sheet: down in dup.txt
Down in Idic1-8 Neurons
Category	Term	Count	%	PValue	Genes	List Total	Pop Hits	Pop Total	Fold Enrichment	Bonferroni	Benjamini	FDR
GOTERM_BP_FAT	GO:0030182~neuron differentiation	44	5.40541	4.306e-08	NM_033044, NM_153487, NM_178120, NM_002202, NM_001145308, NM_004636, NM_015404, NM_178570, NM_012476, NM_020063, NM_005052, NM_002045, NM_005249, NM_020796, NM_139058, NM_006914, NM_004822, NM_004405, NM_182894, NM_020975, NM_139284, NM_001025366, NM_053023, NM_023004, NM_171999, NM_152414, NM_005221, NM_020971, NM_000675, NM_001127222, NM_133267, NM_021728, NM_001112704, NM_000795, NM_145159, NM…	540	438	13528	2.51662	0.000114705	0.000114705	7.65111e-05
GOTERM_BP_FAT	GO:0044057~regulation of system process	32	3.9312	2.19022e-06	NM_001134407, NM_001927, NM_003280, NM_021948, NM_001127598, NM_003281, NM_000364, NM_002191, NM_001964, NM_006097, NM_001127392, NM_001030005, NM_001643, NM_000679, NM_006271, NM_015193, NM_007327, NM_000041, NM_004603, NM_000675, NM_000831, NM_001127222, NM_133267, NM_001130442, NM_003087, NM_003378, NM_000795, NM_004395, NM_000039, NM_000797, NM_001126132, NM_002152	540	309	13528	2.59437	0.00581777	0.00291313	0.00389163
GOTERM_BP_FAT	GO:0050767~regulation of neurogenesis	22	2.7027	2.74533e-06	NM_004405, NM_199002, NM_178120, NM_007327, NM_002202, NM_053023, NM_000041, NM_023004, NM_001127222, NM_001007026, NM_020063, NM_001112704, NM_000795, NM_005954, NM_005249, NM_004395, NM_016941, NM_004822, NM_004316, NM_032109, NM_002500, NM_005382	540	166	13528	3.32012	0.0072869	0.00243489	0.00487793
GOTERM_BP_FAT	GO:0007423~sensory organ development	26	3.1941	4.8169e-06	NM_173200, NM_013435, NM_001040667, NM_000693, NM_001145308, NM_015404, NM_000394, NM_001885, NM_012476, NM_000496, NM_001886, NM_005249, NM_006914, NM_001844, NM_002500, NM_182894, NM_001025366, NM_005222, NM_005208, NM_005221, NM_152414, NM_001112704, NM_145159, NM_004316, NM_005413, NM_000307	540	229	13528	2.84432	0.0127503	0.00320292	0.00855855
GOTERM_BP_FAT	GO:0001975~response to amphetamine	8	0.982801	5.08673e-06	NM_001134407, NM_000795, NM_000679, NM_007327, NM_000797, NM_003054, NM_004083, NM_000675	540	19	13528	10.5481	0.0134597	0.00270655	0.00903798
GOTERM_BP_FAT	GO:0051960~regulation of nervous system development	23	2.82555	8.22644e-06	NM_004405, NM_199002, NM_178120, NM_007327, NM_002202, NM_053023, NM_000041, NM_023004, NM_001127222, NM_001007026, NM_020063, NM_001112704, NM_000795, NM_005954, NM_005249, NM_004395, NM_016941, NM_004822, NM_004316, NM_001127392, NM_032109, NM_002500, NM_005382	540	192	13528	3.001	0.0216769	0.00364589	0.0146161
GOTERM_BP_FAT	GO:0048168~regulation of neuronal synaptic plasticity	10	1.2285	8.50276e-06	NM_001130442, NM_001134407, NM_000795, NM_003378, NM_004395, NM_001964, NM_015193, NM_007327, NM_021948, NM_000041	540	36	13528	6.95885	0.0223968	0.00323069	0.0151071
GOTERM_BP_FAT	GO:0048666~neuron development	32	3.9312	1.46899e-05	NM_033044, NM_002202, NM_001145308, NM_004636, NM_015404, NM_178570, NM_005052, NM_012476, NM_002045, NM_020796, NM_005249, NM_139058, NM_004822, NM_006914, NM_020975, NM_139284, NM_001025366, NM_053023, NM_171999, NM_023004, NM_005221, NM_020971, NM_000675, NM_001127222, NM_021728, NM_001112704, NM_000795, NM_033133, NM_014470, NM_004316, NM_012445, NM_006160	540	339	13528	2.36478	0.0383785	0.00487984	0.0260986
GOTERM_BP_FAT	GO:0022604~regulation of cell morphogenesis	18	2.2113	1.72946e-05	NM_033086, NM_199002, NM_001025366, NM_007327, NM_000041, NM_053023, NM_023004, NM_001127222, NM_002253, NM_007074, NM_152243, NM_184043, NM_020063, NM_022481, NM_002579, NM_004822, NM_017734, NM_005382	540	131	13528	3.44224	0.0450281	0.00510618	0.0307255
GOTERM_BP_FAT	GO:0060284~regulation of cell development	23	2.82555	2.32999e-05	NM_004405, NM_199002, NM_178120, NM_007327, NM_002202, NM_001127598, NM_053023, NM_000041, NM_023004, NM_001127222, NM_001007026, NM_020063, NM_001112704, NM_000795, NM_005954, NM_005249, NM_004395, NM_016941, NM_004822, NM_004316, NM_032109, NM_002500, NM_005382	540	205	13528	2.8107	0.0601845	0.00618795	0.0413924
GOTERM_BP_FAT	GO:0019226~transmission of nerve impulse	32	3.9312	2.70918e-05	NM_001134407, NM_000905, NM_003180, NM_001145308, NM_015404, NM_001134366, NM_024411, NM_001127392, NM_177977, NM_148960, NM_006032, NM_001030005, NM_007232, NM_006651, NM_015669, NM_000817, NM_139284, NM_007327, NM_000041, NM_004603, NM_020971, NM_006228, NM_000675, NM_001127222, NM_002088, NM_000795, NM_000738, NM_033133, BC127262, NM_005967, NM_000797, NM_005258	540	350	13528	2.29046	0.0696306	0.00653976	0.0481272
GOTERM_BP_FAT	GO:0007010~cytoskeleton organization	37	4.54545	2.85321e-05	NM_001039141, NM_033044, NM_020804, NM_001927, NM_005451, NM_022765, NM_000364, NM_013312, NM_007074, NM_184043, NM_000394, NM_005052, NM_001885, NM_020796, NM_021103, NM_015964, NM_005382, NM_015842, NM_020975, NM_033086, NM_013299, NM_001114136, NM_020979, NM_000041, NM_006148, NM_001706, NM_020971, NM_001130442, NM_004395, NM_022481, NM_005159, NM_033133, NM_001100, NM_002579, NM_016148, NM_01…	540	436	13528	2.12596	0.0731936	0.0063142	0.0506851
GOTERM_BP_FAT	GO:0021537~telencephalon development	12	1.4742	4.6003e-05	NM_133267, NM_004405, NM_006236, NM_000795, NM_178120, NM_139058, NM_007327, NM_021948, NM_004316, NM_005413, NM_000693, NM_171999	540	65	13528	4.62496	0.115343	0.009383	0.0817089
GOTERM_BP_FAT	GO:0009890~negative regulation of biosynthetic process	44	5.40541	4.86907e-05	NM_000346, AY240961, NM_178120, NM_001040667, NM_001127598, NM_032527, NM_002191, NM_018942, NM_015265, NM_005178, NM_033507, NM_016084, NM_012476, NM_007144, NM_212481, NM_001964, NM_003655, NM_205843, NM_003134, NM_022117, NM_013956, NM_015094, NM_004405, NM_002286, NM_006271, NM_003864, NM_032580, NM_012239, NM_014943, NM_198969, NM_000041, NM_001706, NM_001127222, NM_001007026, NM_006236, NM_…	540	573	13528	1.9237	0.121655	0.00922259	0.0864808
GOTERM_BP_FAT	GO:0051969~regulation of transmission of nerve impulse	18	2.2113	7.69768e-05	NM_001030005, NM_001134407, NM_015193, NM_007327, NM_021948, NM_000041, NM_004603, NM_000675, NM_001127222, NM_000831, NM_001130442, NM_003087, NM_003378, NM_000795, NM_004395, NM_001964, NM_000797, NM_001127392	540	147	13528	3.06757	0.185413	0.0135786	0.136688
GOTERM_BP_FAT	GO:0043010~camera-type eye development	15	1.84275	8.62981e-05	NM_182894, NM_013435, NM_001025366, NM_001040667, NM_000693, NM_005208, NM_152414, NM_000394, NM_012476, NM_001885, NM_000496, NM_001112704, NM_001886, NM_005413, NM_002500	540	107	13528	3.51194	0.205393	0.0142665	0.153228
GOTERM_BP_FAT	GO:0050804~regulation of synaptic transmission	17	2.08845	0.000101247	NM_001030005, NM_001134407, NM_015193, NM_007327, NM_021948, NM_000041, NM_004603, NM_000675, NM_001127222, NM_000831, NM_001130442, NM_003087, NM_003378, NM_000795, NM_004395, NM_001964, NM_000797	540	136	13528	3.13148	0.236418	0.0157415	0.179747
GOTERM_BP_FAT	GO:0030900~forebrain development	18	2.2113	0.000116894	NM_004405, NM_013435, NM_178120, NM_007327, NM_021948, NM_002202, NM_000693, NM_171999, NM_021728, NM_133267, NM_000795, NM_006236, NM_005249, NM_139058, NM_004316, NM_005413, NM_000307, NM_032109	540	152	13528	2.96667	0.267596	0.0171525	0.207499
GOTERM_BP_FAT	GO:0031644~regulation of neurological system process	18	2.2113	0.000126763	NM_001030005, NM_001134407, NM_015193, NM_007327, NM_021948, NM_000041, NM_004603, NM_000675, NM_001127222, NM_000831, NM_001130442, NM_003087, NM_003378, NM_000795, NM_004395, NM_001964, NM_000797, NM_001127392	540	153	13528	2.94728	0.286603	0.0176176	0.224999
