# Supplementary material for: Gene expression analysis of human induced pluripotent stem cell-derived neurons carrying copy number variants of chromosome 15q11-q13.1
Source: Mol Autism. 2014 Aug 20;5:44. doi: 10.1186/2040-2392-5-44 (PMC4332023; doi:10.1186/2040-2392-5-44)
Supplement: Additional file 13: Table S7 — Gene Ontology analysis of genes downregulated in AS del 1–0 induced pluripotent stem cell (iPSC)-derived neurons. Genes downregulated in AS iPSC-derived neurons at least twofold compared to normal were subject to analysis using DAVID (http://david.abcc.ncifcrf.gov). Gene ontology terms representing the function of the genes downregulated are shown along with the corresponding statistical analysis. [file 2040-2392-5-44-S13.xlsx]

## Sheet: down in AS.txt
Down in AS del 1-0 Neurons
Category	Term	Count	%	PValue	Genes	List Total	Pop Hits	Pop Total	Fold Enrichment	Bonferroni	Benjamini	FDR
GOTERM_BP_FAT	GO:0030182~neuron differentiation	52	5.70175	9.70829e-10	NM_153487, NM_001024613, NM_178120, NM_002202, NM_025114, NM_006237, NM_004636, NM_201266, NM_002941, NM_006195, NM_001962, NM_000076, NM_004540, NM_002507, NM_001546, NM_032119, NM_015057, NM_001135050, NM_020975, NM_182894, NM_004429, NM_015567, NM_004625, NM_133267, NM_001112704, NM_000795, NM_052910, NM_015120, NM_004575, NM_000307, NM_032109, NM_134442, NM_020703, NM_005076, NM_015404, NM_19…	626	438	13528	2.5656	2.52318e-06	2.52318e-06	1.72021e-06
GOTERM_BP_FAT	GO:0006350~transcription	152	16.6667	5.68092e-09	NM_003640, NM_006524, NM_198526, NM_033502, NM_018102, NM_001083330, NM_001007088, NM_006195, NM_018310, NM_173587, NM_017661, NM_207336, NM_024721, NM_001352, NM_002500, NM_015094, NM_016132, NM_024016, NM_182894, NM_007249, NM_182898, NM_173680, NM_006472, NM_001128176, NM_001112704, NM_001145542, NM_133328, NM_000082, NM_002398, NM_020924, NM_018717, NM_001164273, NM_018179, NM_000307, NM_0313…	626	2101	13528	1.56342	1.47646e-05	7.38233e-06	1.0066e-05
GOTERM_BP_FAT	GO:0045449~regulation of transcription	178	19.5175	1.14614e-08	NM_003640, NM_024561, NM_006524, NM_033502, NM_198526, NM_178120, NM_002202, NM_018102, NM_001083330, NM_001007088, NM_006195, NM_018310, NM_000076, NM_000709, NM_173587, NM_017661, NM_022493, NM_207336, NM_024721, NM_001546, NM_001352, NM_001145434, NM_000479, NM_002500, NM_015094, NM_174944, NM_024016, NM_182894, NM_006271, NM_007249, NM_182898, NM_173680, NM_006472, NM_021783, NM_001128176, NM…	626	2601	13528	1.4789	2.97878e-05	9.92938e-06	2.03085e-05
GOTERM_BP_FAT	GO:0007423~sensory organ development	33	3.61842	2.04554e-08	NM_005584, NM_013435, NM_002697, NM_000693, NM_025114, NM_015404, NM_000394, NM_006439, NM_001886, NM_000496, NM_148898, NM_006914, NM_001844, NM_002500, NM_032119, NM_182894, NM_000834, NM_017412, NM_021191, NM_005618, NM_005222, NM_005208, NM_005221, NM_198270, NM_001649, NM_001112704, NM_005786, NM_015120, NM_005413, NM_004575, NM_001010926, NM_006180, NM_000307	626	229	13528	3.11414	5.31621e-05	1.32908e-05	3.62447e-05
GOTERM_BP_FAT	GO:0048858~cell projection morphogenesis	33	3.61842	1.02534e-07	NM_001024613, NM_015472, NM_002202, NM_134442, NM_020703, NM_004636, NM_004498, NM_005076, NM_006237, NM_201266, NM_002941, NM_198545, NM_003467, NM_001962, NM_003611, NM_004540, NM_002507, NM_004796, NM_001986, NM_015057, NM_004429, NM_003728, NM_023004, NM_015567, NM_005221, NM_014926, NM_000675, NM_001112704, NM_000795, NM_052910, NM_015120, NM_004575, NM_001405	626	245	13528	2.91076	0.00026645	5.32958e-05	0.000181679
GOTERM_BP_FAT	GO:0048666~neuron development	40	4.38596	1.34909e-07	NM_001024613, NM_002202, NM_134442, NM_020703, NM_025114, NM_005076, NM_006237, NM_004636, NM_015404, NM_201266, NM_002941, NM_198545, NM_006195, NM_003467, NM_001962, NM_000076, NM_004540, NM_002507, NM_006914, NM_004796, NM_001986, NM_032119, NM_015057, NM_001135050, NM_020975, NM_021191, NM_004429, NM_003728, NM_015567, NM_023004, NM_005221, NM_014926, NM_000675, NM_001112704, NM_000795, NM_05…	626	339	13528	2.54988	0.000350567	5.84363e-05	0.000239044
GOTERM_BP_FAT	GO:0006355~regulation of transcription, DNA-dependent	128	14.0351	1.7042e-07	NM_003640, NM_024561, NM_006524, NM_033502, NM_178120, NM_002202, NM_018102, NM_001083330, NM_001007088, NM_018310, NM_006195, NM_000076, NM_000709, NM_001546, NM_024721, NM_001352, NM_001145434, NM_002500, NM_015094, NM_024016, NM_182894, NM_006271, NM_007249, NM_182898, NM_001128176, NM_001112704, NM_001145542, NM_002398, NM_018717, NM_001164273, NM_004575, NM_018179, NM_031309, NM_000307, NM_0…	626	1773	13528	1.56013	0.000442823	6.32724e-05	0.000301965
GOTERM_BP_FAT	GO:0007409~axonogenesis	28	3.07018	2.54758e-07	NM_001024613, NM_002202, NM_134442, NM_020703, NM_004636, NM_005076, NM_006237, NM_201266, NM_198545, NM_002941, NM_003467, NM_001962, NM_004540, NM_002507, NM_004796, NM_001986, NM_015057, NM_004429, NM_003728, NM_023004, NM_015567, NM_005221, NM_014926, NM_000795, NM_001112704, NM_052910, NM_004575, NM_001405	626	193	13528	3.13516	0.000661896	8.2761e-05	0.000451403
GOTERM_BP_FAT	GO:0032990~cell part morphogenesis	33	3.61842	2.84284e-07	NM_001024613, NM_015472, NM_002202, NM_134442, NM_020703, NM_004636, NM_004498, NM_005076, NM_006237, NM_201266, NM_002941, NM_198545, NM_003467, NM_001962, NM_003611, NM_004540, NM_002507, NM_004796, NM_001986, NM_015057, NM_004429, NM_003728, NM_023004, NM_015567, NM_005221, NM_014926, NM_000675, NM_001112704, NM_000795, NM_052910, NM_015120, NM_004575, NM_001405	626	256	13528	2.78569	0.000738582	8.20916e-05	0.00050372
GOTERM_BP_FAT	GO:0051252~regulation of RNA metabolic process	129	14.1447	3.34731e-07	NM_003640, NM_024561, NM_006524, NM_033502, NM_178120, NM_002202, NM_018102, NM_001083330, NM_001007088, NM_018310, NM_006195, NM_000076, NM_000709, NM_001546, NM_024721, NM_001352, NM_001145434, NM_002500, NM_015094, NM_024016, NM_182894, NM_006271, NM_007249, NM_182898, NM_001128176, NM_001112704, NM_001145542, NM_002398, NM_018717, NM_001164273, NM_004575, NM_018179, NM_031309, NM_000307, NM_0…	626	1813	13528	1.53763	0.000869587	8.69928e-05	0.000593106
GOTERM_BP_FAT	GO:0030030~cell projection organization	41	4.49561	4.2227e-07	NM_001024613, NM_015472, NM_004210, NM_002202, NM_134442, NM_020703, NM_025114, NM_004498, NM_005076, NM_006237, NM_004636, NM_015404, NM_201266, NM_002941, NM_198545, NM_003467, NM_001962, NM_003611, NM_004540, NM_002507, NM_004796, NM_001986, NM_032119, NM_015057, NM_001135050, NM_033086, NM_004429, NM_003728, NM_174887, NM_015567, NM_023004, NM_005221, NM_014926, NM_015569, NM_000675, NM_00111…	626	368	13528	2.40766	0.00109688	9.97659e-05	0.000748215
GOTERM_BP_FAT	GO:0048812~neuron projection morphogenesis	29	3.17982	5.64883e-07	NM_001024613, NM_002202, NM_134442, NM_020703, NM_004636, NM_005076, NM_006237, NM_201266, NM_198545, NM_002941, NM_003467, NM_001962, NM_004540, NM_002507, NM_004796, NM_001986, NM_015057, NM_004429, NM_003728, NM_023004, NM_015567, NM_005221, NM_014926, NM_000675, NM_000795, NM_001112704, NM_052910, NM_004575, NM_001405	626	213	13528	2.94224	0.00146705	0.000122337	0.00100091
GOTERM_BP_FAT	GO:0001654~eye development	22	2.41228	6.48855e-07	NM_182894, NM_005584, NM_013435, NM_021191, NM_000693, NM_002697, NM_005208, NM_025114, NM_198270, NM_001649, NM_000394, NM_006439, NM_001886, NM_001112704, NM_000496, NM_148898, NM_006914, NM_015120, NM_005413, NM_004575, NM_006180, NM_002500	626	132	13528	3.6017	0.00168495	0.000129713	0.0011497
GOTERM_BP_FAT	GO:0048667~cell morphogenesis involved in neuron differentiation	28	3.07018	1.26885e-06	NM_001024613, NM_002202, NM_134442, NM_020703, NM_004636, NM_005076, NM_006237, NM_201266, NM_198545, NM_002941, NM_003467, NM_001962, NM_004540, NM_002507, NM_004796, NM_001986, NM_015057, NM_004429, NM_003728, NM_023004, NM_015567, NM_005221, NM_014926, NM_000795, NM_001112704, NM_052910, NM_004575, NM_001405	626	209	13528	2.89515	0.00329231	0.000235526	0.00224825
GOTERM_BP_FAT	GO:0032989~cellular component morphogenesis	40	4.38596	7.14135e-06	NM_015311, NM_001024613, NM_015472, NM_004210, NM_002202, NM_134442, NM_020703, NM_004498, NM_005076, NM_006237, NM_004636, NM_201266, NM_002941, NM_198545, NM_000394, NM_003467, NM_001962, NM_003611, NM_004540, NM_002507, NM_004796, NM_001986, NM_015057, NM_004429, NM_003728, NM_003980, NM_015567, NM_023004, NM_005221, NM_014926, NM_000675, NM_001649, NM_001112704, NM_000795, NM_005159, NM_00110…	626	397	13528	2.17735	0.0183892	0.0012366	0.012653
GOTERM_BP_FAT	GO:0031175~neuron projection development	30	3.28947	7.4864e-06	NM_001024613, NM_002202, NM_134442, NM_020703, NM_004636, NM_005076, NM_006237, NM_201266, NM_198545, NM_002941, NM_003467, NM_001962, NM_004540, NM_002507, NM_004796, NM_001986, NM_015057, NM_001135050, NM_004429, NM_003728, NM_023004, NM_015567, NM_005221, NM_014926, NM_000675, NM_000795, NM_001112704, NM_052910, NM_004575, NM_001405	626	256	13528	2.53245	0.0192692	0.00121534	0.0132643
GOTERM_BP_FAT	GO:0043010~camera-type eye development	18	1.97368	7.63784e-06	NM_182894, NM_005584, NM_013435, NM_021191, NM_000693, NM_002697, NM_005208, NM_198270, NM_001649, NM_000394, NM_006439, NM_000496, NM_001112704, NM_001886, NM_148898, NM_005413, NM_004575, NM_002500	626	107	13528	3.63536	0.0196551	0.00116701	0.0135326
GOTERM_BP_FAT	GO:0050767~regulation of neurogenesis	23	2.52193	8.00657e-06	NM_004405, NM_199002, NM_178120, NM_020929, NM_002202, NM_005618, NM_023004, NM_020703, NM_004186, NM_002941, NM_004625, NM_020063, NM_001112704, NM_000795, NM_005954, NM_002507, NM_006892, NM_001546, NM_006180, NM_001010926, NM_032109, NM_002500, NM_000743	626	166	13528	2.99419	0.0205941	0.0011554	0.0141859
GOTERM_BP_FAT	GO:0000904~cell morphogenesis involved in differentiation	29	3.17982	8.3866e-06	NM_001024613, NM_002202, NM_134442, NM_020703, NM_004636, NM_005076, NM_006237, NM_201266, NM_198545, NM_002941, NM_000394, NM_003467, NM_001962, NM_004540, NM_002507, NM_004796, NM_001986, NM_015057, NM_004429, NM_003728, NM_023004, NM_015567, NM_005221, NM_014926, NM_000795, NM_001112704, NM_052910, NM_004575, NM_001405	626	244	13528	2.56843	0.021561	0.00114655	0.0148591
